# Supplementary material for: Are Methionine Sulfoxide-Containing Proteins Related to Seed Longevity? A Case Study of Arabidopsis thaliana Dry Mature Seeds Using Cyanogen Bromide Attack and Two-Dimensional-Diagonal Electrophoresis
Source: Plants (Basel). 2022 Feb 21;11(4):569. doi: 10.3390/plants11040569 (PMC8875303; doi:10.3390/plants11040569)
Supplement: Supplementary file 1 [file plants-11-00569-s001.zip]

Archive with 12 entries (11 files):
- plants-1599886(1)/
- plants-1599886(1)/Figure S1.pdf
- plants-1599886(1)/Figure S15.pdf
- plants-1599886(1)/Figure S16.pdf
- plants-1599886(1)/Figures S2-S14.pdf
- plants-1599886(1)/Table S1.xlsx
- plants-1599886(1)/Table S2.xlsx
- plants-1599886(1)/Table S3.xlsx
- plants-1599886(1)/Table S4.xlsx
- plants-1599886(1)/Table S5.xlsx
- plants-1599886(1)/Table S6.xlsx
- plants-1599886(1)/Table S7.xlsx
