# Supplementary material for: Are Methionine Sulfoxide-Containing Proteins Related to Seed Longevity? A Case Study of Arabidopsis thaliana Dry Mature Seeds Using Cyanogen Bromide Attack and Two-Dimensional-Diagonal Electrophoresis
Source: Plants (Basel). 2022 Feb 21;11(4):569. doi: 10.3390/plants11040569 (PMC8875303; doi:10.3390/plants11040569)
Supplement: Supplementary file 1 [file plants-11-00569-s001.zip › plants-1599886(1)/Table S1.xlsx]

## Sheet: TABLE S1
TABLE S1: List of 986 identified peptides representing the mass spectrometry results for 49 spots collected from control 2Dd-CNBr. TAIRacc.: The Arabidopsis Information Resource (TAIR) accession (acc.) Protein name: identification by BLASTP Sequence: peptide sequences identified by LC-MS/MS Spot #: spot number on proteome reference maps Modifications: modifications of identified peptide (Da) (cys…
TAIRacc.	Protein name	Spot#	Sequence	Modifications	E-value	Exp MH+	Th MH+	DeltaMH+
AT1G03880.1	12S seed storage protein CRB	45, 46, 48, 49	TNENAQVNTLAGR		6.9E-5	1387.6927	1387.6929	-1.0E-4
			INVETAQQLQNQQDNR		2.8E-6	1898.9309	1898.9319	-0.001
			ESPVFGEGQGQGQSQGFR		0.0011	1894.8658	1894.8683	-0.0025
			VNGPFGVIRPPLR		0.011	1421.839	1421.838	9.0E-4
			LIAGNNPQGQEWLQGR		8.2E-12	1780.9053	1780.9093	-0.004
			ILVAAADLASNQNQLDR		0.013	1811.9664	1811.9614	0.0051
			LTFVVHGR		1.1E-4	928.5378	928.5367	0.001
			CSGFAFER	C1:+57.02146	6.0E-4	973.42065	973.42	6.0E-4
			AADLASNQNQLDR		1.8E-5	1415.6903	1415.6877	0.0026
			AALYVTNGK		0.0095	936.5154	936.5153	0
			NLRPFLIAGNNPQGQEWLQGR		5.4E-14	2408.2593	2408.2585	6.0E-4
			LASNQNQLDR		0.0051	1158.5863	1158.5865	-3.0E-4
			ADLASNQNQLDR		2.7E-7	1344.6508	1344.6508	1.0E-4
			DLASNQNQLDR		0.013	1273.6115	1273.6135	-0.0021
			VAAADLASNQNQLDR		1.2E-4	1585.7955	1585.7933	0.0023
			GQEWLQGR		0.022	973.4858	973.4854	4.0E-4
			NPQGQEWLQGR		1.3E-7	1312.6454	1312.6396	0.0057
			IAGNNPQGQEWLQGR		6.4E-7	1667.8298	1667.8253	0.0045
			ESPVFGEGQGQGQSQGFR	E1:-18.01056	2.7E-9	1876.8586	1876.8577	9.0E-4
			APEILAQAFK		2.2E-4	1087.6163	1087.615	0.0013
			VNGPFGVIRPP		1.2E-4	1152.6533	1152.6528	5.0E-4
			VETAQQLQNQQDNR		4.0E-4	1671.8031	1671.8049	-0.0018
			QLQNQQDNR	Q1:-17.02655	0.02	1126.5237	1126.524	-3.0E-4
			AAADLASNQNQLDR		1.1E-5	1486.7253	1486.7249	4.0E-4
			KINVETAQQLQNQQDNR		4.7E-8	2027.0258	2027.0269	-0.0012
			TFVVHGR		7.7E-4	815.45245	815.4527	-2.0E-4
			GNNPQGQEWLQGR		1.2E-6	1483.7051	1483.7041	0.001
			NNPQGQEWLQGR		7.7E-6	1426.6821	1426.6826	-5.0E-4
			INVETAQQLQ		0.035	1143.6018	1143.601	0.001
			AFKINVETAQQLQNQQDNR		0.009	2245.138	2245.1323	0.0056
			NGPFGVIRPPLR		3.0E-6	1322.7717	1322.7697	0.0021
			NLRPFLIAGNNPQGQ		0.0052	1638.8773	1638.8715	0.0058
			PFLIAGNNPQGQEWLQGR		2.1E-10	2025.04	2025.0305	0.0095
			FLPTFLNAGK		0.0044	1107.6179	1107.6201	-0.0022
			QNNIFNGFAPEILAQAFK		7.4E-6	2022.0452	2022.0448	4.0E-4
			IFNGFAPEILAQAFK		7.8E-8	1665.901	1665.9003	7.0E-4
			YNNGNEPLILVAAADLASNQNQLDR		6.2E-14	2713.3567	2713.3545	0.0024
			CGDTIATPSGVAQWF	C1:+57.02146	0.0016	1609.7332	1609.7319	0.0013
			QNNIFNGFAPEILAQAFK	Q1:-17.02655	2.8E-10	2005.0248	2005.0182	0.0065
			NGNEPLILVAAADLASNQNQLDR		1.0E-15	2436.2456	2436.2483	-0.0025
			QNNIFNGFAPEILAQ		0.0013	1675.842	1675.8444	-0.0022
			IEVWDHHAPQLR		1.6E-7	1500.7698	1500.771	-0.0013
AT1G03890.1	12S seed storage protein CRD	46	ASYGVNEEEAKR		0.0018	1352.6443	1352.6445	-2.0E-4
			IHENIDDPER		0.016	1237.5835	1237.5812	0.0023
			ASYGVNEEEAK		0.021	1196.5414	1196.5435	-0.002
AT1G05510.1	Uncharacterized protein	48	HFCGHINEDMR	C3:+57.02146	0.018	1415.5945	1415.5947	-2.0E-4
			IYDGPDANAR		4.0E-6	1091.5055	1091.512	-0.0066
			PGVPEAIQR		7.8E-4	966.5344	966.5371	-0.0027
			LFMTLPDDEKK	M3:-29.9928	3.1E-5	1306.6895	1306.6893	1.0E-4
			QCLIYDGPDANAR	C2:+57.02146	1.3E-5	1492.6934	1492.6853	0.008
			LFMTLPDDEK	M3:+15.99491	0.0086	1224.5748	1224.5822	-0.0072
			LFMTLPDDEK	M3:-29.9928	6.4E-5	1178.5895	1178.5944	-0.0049
			VDTAASAVQSFAPINQIHQH		3.6E-6	2134.0686	2134.068	5.0E-4
			LFMTLPDDEK		1.5E-4	1208.5884	1208.5872	0.0012
			VYHFWQVDLGH		0.0057	1400.6733	1400.675	-0.0017
			GGFLFMPGVPEAIQR	M6:-29.9928	4.4E-8	1588.8527	1588.8486	0.004
			GGFLFMPGVPEAIQR	M6:+15.99491	4.3E-5	1634.8386	1634.8363	0.0022
			LIGLEYIVTEK		6.2E-4	1277.739	1277.7356	0.0035
AT1G06290.1	Acyl-coenzyme A oxidase 3. peroxisomal	12	YVSSIKDPDQR		0.024	1307.659	1307.6594	-3.0E-4
			IGLNGVDNGR		0.0011	1014.5312	1014.5331	-0.0019
			VTIASSAIYSAK		0.0096	1210.6693	1210.6682	0.0011
			VGLSIAIR		0.045	828.53094	828.5306	3.0E-4
			GWLTETGPEAELR		4.4E-5	1458.722	1458.7228	-7.0E-4
AT1G07040.1	Uncharacterized protein	44	IPESEIQESHR		2.9E-4	1324.6482	1324.6497	-0.0014
			NIPESEIQESHR		4.8E-4	1438.6898	1438.6925	-0.0027
			DGFEVGNADK		0.01	1051.4689	1051.4695	-6.0E-4
			AVPGGSGVNGPLPR		1.2E-8	1277.6931	1277.6965	-0.0033
			SSTVADSISFK		0.02	1141.5726	1141.574	-0.0013
			STVADSISFK		0.0087	1054.5442	1054.5419	0.0023
			SYIEFAER		9.5E-4	1014.4886	1014.4895	-9.0E-4
			PLSSEFEQLAR		2.2E-7	1276.6544	1276.6536	8.0E-4
AT1G07920.1	Elongation factor 1-alpha 3	34, 35	MTPTKPMVVETFSEYPPLGR	M1:+15.99491 - M7:+15.99491	2.6E-9	2312.1335	2312.1306	0.003
			VETGMIKPGMVVTFAPTGLTTEVK	M5:+15.99491 - M10:+15.99491	1.5E-6	2538.3193	2538.3198	-5.0E-4
			PGMVVTFAPTGLTTEVK	M3:+15.99491	1.7E-8	1763.9242	1763.9252	-0.001
			YYCTVIDAPGHR	C3:+57.02146	4.9E-7	1451.6729	1451.674	-0.0012
			FHINIVVIGHVDSGK		1.5E-11	1634.9036	1634.9017	0.0018
			EHALLAFTLGVK		0.0016	1298.749	1298.7471	0.0019
AT1G11910.1	Aspartic proteinase A1	48	DQEFIEATK		0.036	1080.527	1080.5212	0.0058
			DSGDADVVVLK		0.012	1117.578	1117.574	0.004
			EPGITFVVAK		0.0066	1060.6042	1060.6041	1.0E-4
			SNDAVTVGDLVVK		6.1E-4	1316.7072	1316.706	0.0011
			FSNDAVTVGDLVVK		3.3E-5	1463.7781	1463.7745	0.0036
AT1G13440.1	Glyceraldehyde-3-phosphate dehydrogenase cytosolic	35-37	KVVISAPSK		1.6E-4	928.5822	928.583	-8.0E-4
			YDSVHGQWK		0.0028	1119.5221	1119.5222	-2.0E-4
			DAPMFVVGVNEHEYK	M4:+15.99491	2.3E-4	1750.813	1750.8109	0.002
			VPTVDVSVVDLTVR		6.7E-8	1498.8497	1498.848	0.0018
			VVDLIVHMSK	M8:-29.9928	1.2E-5	1110.6528	1110.6522	7.0E-4
			VVDLIVHMSK	M8:+15.99491	2.9E-4	1156.6417	1156.6399	0.0018
			VVDLTVR		0.01	801.4846	801.4833	0.0013
			AGIALSDKFVK		0.021	1148.6694	1148.6678	0.0016
			TEDDVVSTDFVGDNR		2.8E-7	1668.7402	1668.7352	0.0051
			IGINGFGR		0.0071	833.4635	833.4632	3.0E-4
			VVDLIVHM	M8:-29.9928	0.043	895.5241	895.5252	-0.0011
			VVDLIVHMSK		0.001	1140.6444	1140.645	-6.0E-4
			VSVVDLTVR		4.7E-4	987.5834	987.5837	-3.0E-4
			GILGYTEDDVVSTDFVGDNR		2.2E-14	2172.0105	2172.0095	0.001
			LVSWYDNEWGYSSR		1.7E-7	1761.791	1761.7872	0.0039
			TLLFGEKPVTVFGIR		4.4E-7	1676.975	1676.9738	0.0012
AT1G16030.1	Heat shock 70 kDa protein 5	7	ATAGDTHLGGEDFDNR		2.7E-8	1675.7312	1675.7311	1.0E-4
			SSVHDVVLVGGSTR		4.0E-9	1412.749	1412.7496	-6.0E-4
AT1G18500.1	2-isopropylmalate synthase 1. chloroplastic	14	RPRPEYIPNR		7.3E-8	1297.7142	1297.7128	0.0014
			SLGCEDVEFSPEDAGR	C4:+57.02146	1.2E-11	1767.7445	1767.7494	-0.0049
			ANTPGIENVVISTH		7.8E-7	1451.7488	1451.7493	-6.0E-4
AT1G19570.1	Glutathione S-transferase DHAR1. mitochondrial	47	SHDGPFIAGER		5.7E-8	1185.565	1185.5651	-2.0E-4
			AAVGAPDHLGDCPFSQR	C12:+57.02146	5.2E-9	1797.8367	1797.8341	0.0025
			LQVALGHFK		0.0011	1012.5953	1012.5943	0.001
			IHLINLSDK		0.0064	1052.6096	1052.6104	-7.0E-4
			LYHLQVALGH		8.0E-6	1150.6371	1150.6372	-1.0E-4
			VSAVDLSLAPK		0.0012	1099.6355	1099.6362	-7.0E-4
			LYHLQVALGHFK		2.3E-5	1425.7998	1425.8007	-7.0E-4
			YHLQVALGHFK		0.0015	1312.7173	1312.7166	8.0E-4
			SWSVPESFPHVHNYM	M15:-29.9928	0.0014	1786.8192	1786.8188	4.0E-4
			AAVGAPDHLGDCPF	C12:+57.02146	7.6E-6	1426.6426	1426.6425	2.0E-4
			SWSVPESFPHVH		1.9E-4	1408.6652	1408.6649	3.0E-4
			SWSVPESFPHVHNYM	M15:-48.0034	8.2E-6	1768.8097	1768.8082	0.0015
			SWSVPESFPH		9.1E-5	1172.5386	1172.5375	0.001
			LVELEALENHLK		0.0018	1407.784	1407.7845	-6.0E-4
			LSDKPQWFLDISPQGK		2.7E-7	1858.9701	1858.9702	-1.0E-4
			IHLINLSDKPQWFLDISPQGK		7.8E-11	2449.3242	2449.3242	1.0E-4
			IHLINLSDKPQWF		0.0025	1610.8698	1610.8694	4.0E-4
			PQWFLDISPQGK		2.3E-9	1415.733	1415.7322	8.0E-4
			ALLVELEALENHLK		5.7E-5	1591.906	1591.9058	2.0E-4
			DSNDGSEHALLVELEALENHLK		2.4E-13	2433.193	2433.1897	0.0035
			WVTDSDVIVGILEEK		4.2E-8	1702.8928	1702.8903	0.0026
			TPAEFASVGSNIFGTFGTFLK		3.1E-9	2191.1113	2191.1074	0.004
AT1G21680.1	DPP6 N-terminal domain-like protein	22	VTPPGVHAFTPATSPNNHEFVAVATR		1.1E-7	2717.3818	2717.38	0.0021
			IDGSFPSFSPGGDR		8.1E-8	1438.6617	1438.6602	0.0016
			AILPENGPLTTESVTIQR		5.7E-10	1939.0588	1939.0499	0.0089
			DKPSLSGEFIVYVSTHESSGEPR		1.3E-5	2521.229	2521.221	0.0082
			TDIYVFLTR		0.0019	1127.6102	1127.61	3.0E-4
AT1G21750.1	Protein disulfide isomerase-like 1-1	21, 23	SQPIPAENNEPVK		0.0037	1422.7228	1422.7228	1.0E-4
			LRSELDFAHTSDAK		6.9E-7	1589.7897	1589.7922	-0.0026
			SASGNVVVYEGDR		4.2E-6	1352.6447	1352.6445	2.0E-4
			TKEDFISFVDK		1.3E-4	1328.674	1328.6737	2.0E-4
			TNVEVDQIESWVK		1.7E-6	1546.7756	1546.7751	5.0E-4
			VVVSDSLDDIVLNSGK		1.0E-7	1659.8802	1659.8804	-1.0E-4
			LAPILDEVAVSYQSDSSVVIAK		1.3E-4	2304.2366	2304.2336	0.0028
			AVQEYNGPR		2.2E-4	1033.507	1033.5066	4.0E-4
			SADDASEVVSDK		0.028	1222.5453	1222.5438	0.0015
			KEEETTEEVKDEL		3.7E-5	1578.738	1578.7385	-5.0E-4
			AASALSSNVPPVVLAK		2.1E-7	1523.8804	1523.8796	8.0E-4
			FPKLSGSEFDSFMAIAEK	M13:+15.99491	1.2E-7	2021.9996	2019.974	2.026
			EFATQYEVQGFPTIK		4.6E-8	1757.8732	1757.8749	-0.0017
			SADDASEVVSDKK		5.7E-5	1350.6373	1350.6388	-0.0015
			QSGPASAEIK		5.0E-4	987.51013	987.511	-8.0E-4
			GESSVTGPVVR		0.0015	1087.573	1087.5746	-0.0016
			DPNNHPYVIK		0.011	1196.6111	1196.6063	0.0048
			FFESTNTK		0.0048	973.46277	973.463	-2.0E-4
			QSDSSVVIAK	Q1:-17.02655	0.004	1016.532	1016.5263	0.0057
			LDATANDFPK		0.013	1091.5354	1091.5372	-0.0018
			SSNVPPVVLAK		3.1E-6	1110.6525	1110.6522	4.0E-4
			NVPPVVLAK		0.024	936.58685	936.5881	-0.0012
			PFDEQFVDSK		1.5E-4	1211.5582	1211.5583	-1.0E-4
			SLDDIVLNSGK		7.7E-4	1160.6162	1160.6162	0
			LSGSEFDSFMAIAEK	M10:+15.99491	5.1E-7	1647.7543	1647.7574	-0.0032
			QVPLIIIQTADDK		1.1E-4	1453.8268	1453.8265	3.0E-4
			EDFISFVDK		0.035	1099.5317	1099.531	7.0E-4
			ESSIPLITVFDK		0.001	1348.7369	1348.7363	6.0E-4
			QLAPEYEK		0.017	977.4942	977.4943	0
			EAEGIVTYLK		0.0071	1122.6052	1122.6045	7.0E-4
			EFVLTLDH		0.012	973.49884	973.4993	-5.0E-4
			NVLLEFYAPWCGHCQK	C11:+57.02146 - C14:+57.02146	7.3E-8	2021.9398	2021.9365	0.0034
AT1G23190.1	Probable phosphoglucomutase. cytoplasmic 1	19	VSTVSTSPIDGQK		5.7E-4	1318.6855	1318.6853	2.0E-4
			GATLVVSGDGR		1.6E-4	1031.5502	1031.5483	0.0017
			LSGTGSEGATIR		1.8E-4	1148.5967	1148.591	0.0056
AT1G42970.1	Glyceraldehyde-3-phosphate dehydrogenase GAPB. chloroplastic	36	IVDNETISVDGK		2.4E-4	1289.6584	1289.6588	-4.0E-4
			GLTAEDVNEAFR		4.4E-7	1321.6407	1321.6387	0.0021
			VLDEEFGIVK		1.4E-4	1148.6202	1148.6202	0
AT1G47710.1	Serpin-ZX	34	QLLEDSYK		0.033	995.5027	995.5048	-0.0021
			QYVSAYDGFK		0.02	1177.5503	1177.5529	-0.0026
			ESISLQNQVSMNLAK	M11:-29.9928	0.0099	1631.8577	1631.8604	-0.0026
			ESISLQNQVSMNLAK	M11:+15.99491	3.2E-5	1677.853	1677.848	0.005
			LSVANGAWIDK		2.4E-4	1173.6302	1173.6267	0.0035
			IVSTPGFLDNHIPR		6.2E-8	1565.8442	1565.8439	3.0E-4
			ETNGLITEVLPEGSADSMTK	M18:-29.9928	2.3E-7	2062.03	2062.019	0.011
			FDESLTQEGEFHLLDGNK		6.6E-7	2078.966	2078.967	-9.0E-4
AT1G50380.1	Prolyl oligopeptidase family protein	5	VDGIDSSVSHR		0.0096	1171.5706	1171.5706	0
			TTVLLPHR		4.0E-4	936.56287	936.563	-1.0E-4
			LPAEGQPLEGLQGGR		1.9E-8	1521.807	1521.8024	0.0046
AT1G51510.1	Exon junction complex protein	47	DEEGTAIDGADVSPR		0.0099	1531.6881	1531.6875	6.0E-4
			DFESLGSDGR		0.0022	1082.4756	1082.4753	3.0E-4
			NLNLNLDR		0.014	971.52826	971.5273	9.0E-4
AT1G54100.1	Aldehyde dehydrogenase family 7 member B4	44, 46	VGSMVQQTVNAR	M4:+15.99491	0.0044	1305.658	1305.6584	-4.0E-4
			GTLLGPLHTPESK		0.017	1349.7444	1349.7428	0.0017
			SVLFAAVGTAGQR		3.8E-5	1276.7017	1276.7012	5.0E-4
			LLLHESVYDK		0.0085	1216.657	1216.6576	-7.0E-4
			NPENIFR		0.042	889.4522	889.4531	-9.0E-4
			SFGEAVAINNSVPQGLSSSIFTR		1.0E-15	2381.2168	2381.21	0.0069
			EELFAPVLYVLK		0.04	1420.8097	1420.8091	6.0E-4
AT1G54870.1	Glucose and ribitol dehydrogenase homolog	46	EGSSIINTTSVNAYK		2.0E-6	1583.7953	1583.7916	0.0037
			GNASLLDYTATK		1.6E-5	1253.6376	1253.6376	-1.0E-4
			VVDEVVNAFGR		5.4E-8	1204.6307	1204.6324	-0.0018
			TSDSKEPIAIPTDLGFDENCKR	C20:+57.02146	4.0E-11	2493.193	2493.193	1.0E-4
			IDVLINNAAEQYESSTIEEIDEPR		3.0E-14	2748.3245	2748.3215	0.003
			EHVMESSPQFSSSDYQPSNK	M4:-29.9928	0.003	2253.9893	2253.99	-6.0E-4
			EHVMESSPQFSSSDYQPSNK	M4:+15.99491	0.0024	2299.9788	2299.9775	0.0011
			EHVMESSPQFSSSDYQPSNK		2.7E-6	2283.9805	2283.9827	-0.0021
			KEGSSIINTTSVNAYK		4.5E-4	1711.887	1711.8865	5.0E-4
			DAQETLQMLK	M8:-29.9928	5.1E-4	1146.6035	1146.6005	0.0029
			VALITGGDSGIGR		8.9E-6	1215.6705	1215.6696	0.001
			AAEQYESSTIEEIDEPR		1.2E-10	1966.8923	1966.888	0.0043
			GQEEKDAQETLQMLK		0.0032	1747.8567	1747.8535	0.0031
			ASLLDYTATK		0.009	1082.5725	1082.5732	-7.0E-4
			RVVDEVVNAFGR		3.7E-7	1360.7329	1360.7336	-7.0E-4
			DAQETLQMLK		9.6E-4	1176.5922	1176.5933	-0.0011
			TSDSKEPIAIPTDLGFDENCK	C20:+57.02146	1.1E-13	2337.0935	2337.0918	0.0016
			EPIAIPTDLGFDENCKR	C15:+57.02146	1.3E-11	1974.9604	1974.9594	0.001
			EPIAIPTDLGFDENCK	C15:+57.02146	5.1E-7	1818.8608	1818.8583	0.0026
			SYFFLTR		0.037	933.48315	933.4833	-2.0E-4
			TNIFSYFFLTR		5.7E-8	1408.7286	1408.7264	0.0022
AT1G55490.1	Chaperonin 60 subunit beta 1. chloroplastic	23	SVEFDNCK	C7:+57.02146	0.005	998.42474	998.4252	-5.0E-4
			FGYNAATGK		5.3E-4	928.4524	928.4527	-4.0E-4
			ETSTIVGDGSTQDAVK		8.5E-4	1607.7778	1607.7762	0.0015
			NLIEQAEQDYEK		8.9E-7	1479.6968	1479.6967	2.0E-4
			AAVEEGIVVGGGCTLLR	C13:+57.02146	7.9E-9	1700.905	1700.9004	0.0046
AT1G56190.1	Phosphoglycerate kinase 2. chloroplastic	34, 35	SVGDLNSVDLK		3.3E-4	1146.6007	1146.6005	2.0E-4
			ADLNVPLDDNQNITDDTR		3.9E-11	2028.9457	2028.9473	-0.0016
			LSELLGIEVVK		8.4E-7	1199.725	1199.725	0
			VILSTHLGRPK		0.0094	1220.7454	1220.7478	-0.0024
			VILSTHLGR		8.9E-7	995.59985	995.6001	-2.0E-4
			RPFAAIVGGSK		9.2E-6	1102.6362	1102.6372	-0.001
			ELDYLVGAVSNPK		6.6E-6	1404.7363	1404.7373	-0.0011
			FLKPSVAGFLLQK		0.013	1447.8688	1447.8676	0.0013
			FSLAPLVPR		0.0036	999.59863	999.599	-4.0E-4
			LASLADLYVNDAFGTAHR		1.8E-8	1933.9795	1933.977	0.0024
			LADLYVNDAFGTAHR		0.0023	1662.8242	1662.8239	3.0E-4
			IGVIESLLEK		1.4E-4	1100.6567	1100.6566	2.0E-4
AT1G56340.1	Calreticulin-1	26	IDNPEFK		0.039	862.4299	862.4309	-0.0011
			DDPELYVFPK		1.5E-5	1222.5978	1222.5995	-0.0017
			YVGVELWQVK		0.018	1220.6681	1220.6678	2.0E-4
AT1G65930.1	Cytosolic isocitrate dehydrogenase [NADP]	33	TIEAEAAHGTVTR		5.7E-4	1355.6908	1355.6918	-0.001
			LEAACVGTVESGK	C5:+57.02146	0.011	1320.6464	1320.6469	-4.0E-4
AT1G69800.1	SNF1-related protein kinase regulatory subunit gamma-1-like	33	AGSEAVEDK	A1:+42.01057	0.025	947.43146	947.4321	-6.0E-4
			SAVSSCEAYFEK	C6:+57.02146	1.0E-4	1377.601	1377.5995	0.0015
			VIEIQAETPVSEAVK		0.048	1612.8799	1612.8798	2.0E-4
			AGIPVSSFPQVPGGR		7.9E-7	1468.793	1468.7911	0.0018
			ILSAPVINTDHESSLDWR		2.0E-5	2053.0361	2053.0354	9.0E-4
AT1G70730.1	Probable phosphoglucomutase. cytoplasmic 2	19	YDYENVDATAAK		2.5E-5	1359.6074	1359.6067	7.0E-4
			EYPIAEDLPR		1.6E-4	1202.6096	1202.6056	0.0041
			LVTVEDIVR		0.0069	1043.6115	1043.61	0.0015
AT1G71695.1	Peroxidase 12	48	QQAFVVINNLR		4.5E-5	1301.7325	1301.7329	-3.0E-4
			DSVVLSGGPDYAVPLGR		1.1E-10	1701.8824	1701.8811	0.0014
			CGQVVSCSDILALAAR	C1:+57.02146 - C7:+57.02146	1.4E-15	1719.8522	1719.852	1.0E-4
AT1G77120.1	Alcohol dehydrogenase class-P	34, 36	HCHSEESNMCDLLR	C2:+57.02146 - C10:+57.02146 - M9:-29.9928	0.021	1757.7325	1757.7334	-8.0E-4
			INPDAPLDK		0.0064	982.5201	982.5208	-7.0E-4
			EFGVTECVNPK	C7:+57.02146	0.0076	1279.5969	1279.5991	-0.0023
			GQTPLFPR		0.033	915.5051	915.5051	0
			AAVAWEAGKPLVIEEVEVAPPQK		0.0096	2431.329	2431.3235	0.0054
			VIEEVEVAPPQK		5.3E-5	1337.734	1337.7314	0.0025
			STTGQIIR	S1:+42.01057	0.034	917.5032	917.5055	-0.0023
			GLGAVGLGAAEGAR		8.0E-5	1198.6453	1198.6543	-0.009
			CHTDVYFWEAK	C1:+57.02146	0.012	1455.6373	1455.6366	8.0E-4
			PLVIEEVEVAPPQK		4.1E-7	1547.8724	1547.8684	0.004
AT1G77510.1	Protein disulfide isomerase-like 1-2	13, 14	IDASEEANKEFANEYK		6.6E-7	1857.8533	1857.8505	0.0028
			AASELSSHNPPLALAK		3.5E-10	1605.8599	1605.8599	-1.0E-4
			ADYDFAHTLDAK		0.02	1366.6285	1366.6278	7.0E-4
			LDATANDIPSDTFDVK		6.6E-4	1721.8213	1721.8232	-0.002
			LSGDEFDSFMALAEK	M10:+15.99491	0.0041	1675.754	1675.7524	0.0016
			LSGDEFDSFMALAEK	M10:-29.9928	0.02	1629.7678	1629.7646	0.0031
			ESSIPLVTVFDSDPNNHPYVAK		8.4E-6	2429.2024	2429.1987	0.0037
			LFKPFDELFVDSK		1.7E-4	1584.8337	1584.8312	0.0026
			VVVAESLDDIVFK		8.3E-8	1433.792	1433.789	0.0029
			VVVYEGDR		0.0089	936.47833	936.4789	-6.0E-4
			GFPTIYFR		1.2E-5	1000.52527	1000.5255	-2.0E-4
			GESVEGPAVR		0.0089	1000.5077	1000.5062	0.0015
			SADSATEVVGEK		1.9E-5	1192.5691	1192.5696	-5.0E-4
			QSGPASVEIK		0.015	1015.5425	1015.5423	2.0E-4
			FFESPATK		0.0055	926.4623	926.4622	0
			IQGFPTLK		0.0032	903.5296	903.5303	-7.0E-4
			NVVAVGVFPK		0.0021	1029.6097	1029.6096	2.0E-4
			PFDELFVDSK		0.0028	1196.5847	1196.5837	9.0E-4
AT1G78370.1	Glutathione S-transferase U20	47	IPVLVHNGK		0.046	976.5936	976.5943	-6.0E-4
			SPLLLQSNPIHK		0.0016	1346.7792	1346.7795	-3.0E-4
			NPFFPSDPYGR		5.9E-6	1296.6023	1296.6012	0.0011
			FWADFVDK		0.019	1027.4891	1027.4888	3.0E-4
			GVEFEYR		0.033	899.4235	899.4262	-0.0027
AT1G78380.1	Glutathione S-transferase U19	47	IPVLIHNGK		2.6E-4	990.6101	990.6099	2.0E-4
			VTEFVSELR		0.0044	1079.5734	1079.5736	-2.0E-4
			NPILPSDPYLR		8.7E-7	1284.6956	1284.6951	5.0E-4
			FANFSIESEVPK		5.6E-5	1367.6838	1367.6846	-7.0E-4
AT1G79690.1	Nudix hydrolase 3	4, 6	CQVNTEAR	C1:+57.02146 - C1:-17.02655	0.049	960.4202	960.4208	-5.0E-4
			YSPVTLEAK		0.013	1007.5416	1007.5412	4.0E-4
			YVPYEEYR		2.1E-5	1118.5144	1118.5157	-0.0013
			ISAGDTSLLSAQR		4.2E-4	1318.6954	1318.6965	-0.0011
			EDPAYVPYDVNGEYGK		4.5E-5	1815.8082	1815.8076	6.0E-4
			AEEHFDVLTK	A1:+42.01057	9.3E-6	1230.5992	1230.6005	-0.0012
			DSWPGQWDISSAGH		0.0027	1542.6622	1542.6613	0.001
			TALENLER		0.0031	945.5003	945.5004	-1.0E-4
			YCTITGPLK	C2:+57.02146	2.9E-5	1052.545	1052.5449	1.0E-4
			IEGAVESLSHEILTIQGK		1.5E-7	1924.0426	1924.039	0.0036
AT2G01210.1	Leucine-rich repeat receptor-like protein kinase	8	VVSLSIPR		0.002	870.5362	870.5412	-0.0049
			YIDLTFNNLSGPIPQTGALMNR		0.023	2435.2563	2435.239	0.017
AT2G04650.1	ADP-glucose pyrophosphorylase-like protein	34	IGPNVSISANVR		1.9E-4	1226.685	1226.6855	-5.0E-4
			KPTIIGDVYIHPSVK		0.046	1666.9507	1666.9531	-0.0024
			LDQDILSPLAGK		5.0E-4	1269.7091	1269.7053	0.0037
AT2G19520.1	WD-40 repeat-containing protein MSI4	23	TIIHPGEVNR		0.0014	1135.6229	1135.6223	6.0E-4
			VAAAEHISQFNEEAR		8.3E-8	1671.8098	1671.809	8.0E-4
			WGPQLEQATYK		2.0E-7	1320.6605	1320.6587	0.0018
AT2G19900.1	NADP-malic enzyme 1	12, 13, 16	AIKPTVLIGSSGVGR		0.022	1454.8707	1454.8694	0.0014
			NIQVIVVTDGER		2.2E-5	1342.7327	1342.7329	-3.0E-4
			LALYSALGGVR		0.0059	1119.6511	1119.6525	-0.0014
			GLLPPVVLDQK		0.0052	1178.7146	1178.7148	-1.0E-4
			LLNDEFYIGLR		1.3E-4	1352.7224	1352.7213	0.0012
			YMALTELQER	M2:+15.99491	3.8E-6	1269.6163	1269.6147	0.0015
			YMALTELQER	M2:-29.9928	7.1E-4	1223.6287	1223.6271	0.0016
			PSACLPVTIDVGTNNEK	C4:+57.02146	1.8E-7	1814.8959	1814.8958	1.0E-4
			YMALTELQER		8.9E-5	1253.6226	1253.6199	0.0027
			SLSVSSGYSLLR		0.002	1268.6855	1268.6849	7.0E-4
			QMNASVEESR		0.011	1150.5159	1150.5161	-3.0E-4
			EVIEAMSSINER	M6:-29.9928	7.0E-5	1347.6769	1347.6755	0.0014
			ALTELQER		0.0043	959.51465	959.5161	-0.0014
			KPWAHEHEPVK		3.9E-7	1357.6996	1357.7017	-0.002
			KDSLQDFK		0.024	980.50385	980.5052	-0.0013
			RPQGLFISLK		0.038	1158.699	1158.6998	-8.0E-4
			IWLVDSK		0.031	860.4881	860.4881	0
AT2G21490.1	Probable dehydrin LEA	44	TATTTGPATTDQPHEK		8.9E-5	1655.79	1655.7875	0.0025
			HKDEQTPATATTTGPATTDQPHEK		0.049	2562.2075	2562.207	4.0E-4
			HKDEQTPATATTTGPATTDQPH		0.001	2305.0713	2305.0696	0.0019
			DEQTPATATTTGPATTDQPHEK		4.8E-5	2297.0566	2297.0532	0.0033
			TATGVSAGTGATTTGQQHHGSLEEHLR		0.0091	2704.3142	2704.304	0.01
			TAATATGVSAGTGATTTGQQHHGSLEEHLR		5.1E-15	2947.432	2947.4258	0.0061
			ESTTSDIAEHPTSTVGETHPA		0.049	2166.9802	2166.979	0.0013
			YLTGVVSSTPQHK		2.8E-8	1416.7483	1416.7487	-3.0E-4
			ESTTSDIAEHPTSTVGETHPAAAPAGAGAATAA		0.003	3047.4238	3047.4192	0.0047
			ESTTSDIAEHPTSTVGETHPAAAPAGAGAATAATATGVSAGTGAT		0.0012	4021.897	4021.886	0.011
			GVSAGTGATTTGQQHHGSLEEHLR		6.6E-5	2431.1707	2431.1714	-7.0E-4
			ATGVSAGTGATTTGQQHHGSLEEHLR		1.9E-6	2603.261	2603.256	0.0049
			TTGQQHHGSLEEHLR		6.6E-9	1729.8386	1729.8369	0.0018
			HGSLEEHLR		2.5E-6	1077.5432	1077.544	-8.0E-4
			LTGVVSSTPQHK		0.0046	1253.6842	1253.6853	-0.001
			ESTTSDIAEHPT		0.0078	1287.5703	1287.5703	-1.0E-4
			ESTTSDIAEHPTST		4.6E-5	1475.6498	1475.65	-2.0E-4
			DEQTPATATTTGPATTDQPH		2.4E-9	2039.9163	2039.9156	6.0E-4
			DEQTPATATTTGPATTDQPH		3.4E-6	2039.9167	2039.9156	0.0011
			GSLEEHLR		0.0026	940.48444	940.4851	-7.0E-4
			TSDIAEHPTSTVGETHPAAAPAGAGAA		2.0E-7	2487.1765	2487.175	0.0015
AT2G26740.1	Epoxide hydrolase (ATsEH)	45	PTDPSVKPVDR		1.6E-5	1210.6423	1210.6431	-7.0E-4
			HQIPGLAAR		5.5E-5	962.5532	962.5534	-2.0E-4
			ALVNLSVPFSFRPTDPSVKPVDR		0.0024	2541.3887	2541.3828	0.0059
AT2G28000.1	Chaperonin 60 subunit alpha 1. chloroplastic	15	ETFEDADER		9.5E-4	1111.4541	1111.4542	-1.0E-4
			LGADIVQK		0.0025	843.4928	843.4939	-0.0011
			VGAATETELEDR		1.3E-7	1290.615	1290.6176	-0.0026
AT2G28490.1	Cupin domain-containing protein	45, 46, 48, 49	YLHNTGLGQR		0.0049	1158.602	1158.6019	1.0E-4
			NRPQFLVGSNSLLR		1.4E-5	1600.8932	1600.8922	0.001
			YFAFCQIASR	C5:+57.02146	5.2E-6	1262.5991	1262.5991	1.0E-4
			TGPFEFVGFTTSAHK		0.044	1625.7996	1625.7963	0.0033
			NRPQFLVGSN		0.014	1131.5911	1131.591	1.0E-4
			EAVILPTPAAAPPHVGE		0.018	1669.9036	1668.896	2022-08-01
			VSVGDVFWIPR		4.8E-6	1274.6914	1274.6896	0.0018
			GSGSSECEDSYNIYDK	C7:+57.02146	5.5E-5	1810.7076	1810.7076	0
			QGEATLGVICK	C10:+57.02146	1.5E-4	1175.6099	1175.6093	6.0E-4
			SIAFGVDEETMR	M11:-29.9928	1.0E-4	1324.6381	1324.6384	-3.0E-4
			EAVILPTPAAAPPHVG		3.0E-5	1539.8564	1539.8534	0.003
			GVDEETMR		0.047	936.409	936.4095	-6.0E-4
			SIAFGVDEETMR	M11:+15.99491	0.0034	1370.6259	1370.6261	-2.0E-4
			EAVILPTPAAAPPH		7.9E-6	1383.763	1383.7635	-6.0E-4
			QGEATLGVICK	C10:+57.02146 - Q1:-17.02655	0.0011	1158.5844	1158.5828	0.0016
			SIAFGVDEETMR		9.1E-5	1354.6309	1354.6312	-3.0E-4
			EAVILPTPAAAPPHV		3.8E-5	1482.8313	1482.8319	-6.0E-4
			FLVGSNSLLR		0.0049	1105.6382	1105.6368	0.0013
			WIPAGSVFYLHNTGLGQR		0.0051	2016.0549	2016.0454	0.0095
AT2G31670.1	Uncharacterized protein	47	LKEDVADEAK		0.022	1117.5728	1117.574	-0.0012
			DLSEMEAVDAQK	M5:+15.99491	0.037	1351.6066	1351.605	0.0016
			EDLASYAAHPDHVR		1.9E-5	1580.7465	1580.7456	8.0E-4
			IPGTVAPLPGSVAK		6.7E-8	1306.7743	1306.7733	0.001
			FPGIDQITVGENFSPAR		1.2E-9	1847.9324	1847.9291	0.0033
AT2G32120.1	Heat shock 70 kDa protein 8	12	VFEECER	C5:+57.02146	0.0015	968.414	968.4146	-6.0E-4
			HIAPPNEEASGLLR		4.1E-9	1503.7952	1503.7917	0.0033
			FIPVIPR		0.02	841.5293	841.5299	-6.0E-4
AT2G36460.1	Fructose-bisphophate aldolase 6	34, 36	LASINVENVESNR		8.3E-4	1444.7422	1444.7395	0.0027
			IGVNEPSQLAIHENAYGLAR		3.3E-7	2152.1174	2152.115	0.0025
			GTVELAGTNGETTTQGLDGLGDR		4.9E-14	2262.0874	2262.0847	0.0025
			ANSEATLGAYK		0.0063	1124.5591	1124.5587	5.0E-4
			LGEGAAESLHVK		0.029	1210.6406	1210.6431	-0.0024
			VAPEVIAEH		3.9E-4	964.50903	964.5102	-0.0012
			AQEAFLVR		0.043	933.5164	933.5157	8.0E-4
			AIHENAYGLAR		0.0024	1214.6283	1214.628	3.0E-4
			SSDGTPFVDMLK	M10:+15.99491	0.0092	1312.6106	1312.6094	0.0012
			SSDGTPFVDMLK	M10:-29.9928	0.002	1266.6182	1266.6217	-0.0035
			SSDGTPFVDMLK		0.042	1296.615	1296.6145	6.0E-4
			ALSDHHVLLEGTLLKPNM	M18:-29.9928	0.024	1958.0771	1958.071	0.0062
			LSGGQSEEEATR		8.3E-4	1263.5818	1263.5815	2.0E-4
			KPWSLSFSFGR		0.0014	1311.6836	1311.6849	-0.0013
			ALSDHHVLLEGTLLKPN		8.7E-4	1857.0233	1857.0233	0
			ALSDHHVLLEGTLLKPNM	M18:-48.0034	4.8E-7	1940.0609	1940.0604	6.0E-4
			VLLEGTLLKPNM	M12:-29.9928	0.014	1297.7733	1297.773	3.0E-4
			GLVPIVEPEILVDGSHDIQK		1.4E-8	2158.1804	2158.1758	0.0047
			INLGVGAYR		3.1E-4	962.54224	962.5422	0
AT2G36530.1	Bifunctional enolase 2/transcriptional activator	41, 42	TYDLNFKEENNNGSQK		6.4E-4	1900.8623	1900.8676	-0.0053
			YGQDATNVGDEGGFAPNIQENK		0.046	2324.0457	2324.043	0.0026
			VNQIGSVTESIEAVK		4.8E-5	1573.8428	1573.8436	-9.0E-4
			VVIGMDVAASEFYSEDK	M5:+15.99491	2.5E-6	1875.8706	1875.8685	0.0021
			IEEELGSEAIYAGVNFR		2.4E-13	1896.9381	1896.9342	0.0039
			GNPTVEVDIHTSNGIK		9.1E-10	1680.8572	1680.8556	0.0016
			AVGNVNNIIGPALIGK		2.2E-6	1549.9062	1549.9065	-2.0E-4
			IVLPVPAFNVINGGSHAGNK		0.032	2004.104	2004.1029	0.0011
AT2G36640.1	Late embryogenesis abundant protein (AtECP63)	33	ASDQMTGQTFNDVGR	M5:+15.99491	1.1E-8	1642.713	1642.713	0
			LTMPSDIVEETR	M3:+15.99491	5.9E-8	1406.6826	1406.6836	-9.0E-4
			TTEHPPEQDRPGVIGSVFR		4.6E-5	2122.0708	2122.068	0.0029
			GTIFGALGNVTEAIK		6.3E-7	1490.8225	1490.8217	8.0E-4
			TGEYKDYTVEK		3.4E-8	1332.6328	1332.6322	6.0E-4
AT2G42560.1	Late embryogenesis abundant domain-containing protein	14, 15, 18	THEHGTTDPDYMR	M12:-29.9928	0.021	1529.6589	1529.662	-0.003
			EAGNMTAEQAAR	M5:+15.99491	0.0033	1264.5597	1264.5591	7.0E-4
			THEHGTTDPDYMR	M12:+15.99491	0.0025	1575.6498	1575.6497	1.0E-4
			ETGSTAAEQAAR		1.6E-4	1191.56	1191.5604	-4.0E-4
			GDVGEAEYGR		3.0E-4	1052.465	1052.4648	2.0E-4
			DQEMHQGGEEEKQPGFVSGAR	M4:+15.99491	1.6E-7	2332.0269	2332.0264	5.0E-4
			RDFGEEYGEER		0.0012	1386.5916	1386.5925	-9.0E-4
			AVAGTVEGAVGYAGHK		4.3E-7	1486.7651	1486.7653	-2.0E-4
			DFGEEYGEER		0.0013	1230.4915	1230.4915	1.0E-4
			GSEKDVFGYGPK		0.0031	1283.6318	1283.6271	0.0047
			AAVAADTVVGYTAR		2.6E-7	1364.7188	1364.7173	0.0015
			AAAVGWTAAHFTTEK		1.3E-7	1560.7806	1560.7809	-3.0E-4
			KETGSTAAEQAAR		6.8E-4	1319.6553	1319.6554	-1.0E-4
			THEHGTTDPDYM	M12:-29.9928	0.0028	1373.5604	1373.5608	-4.0E-4
			THEHGTTDPDYM	M12:-48.0034	0.0082	1355.5508	1355.5502	5.0E-4
			ETGSTAAEQAAR	E1:-18.01056	0.0036	1173.5497	1173.5499	-2.0E-4
			DQEMHQGGEEEKQPGFVSGAR	M4:-29.9928	6.6E-8	2286.0398	2286.0386	0.0012
			GSEKDVYGYGAK		4.2E-5	1273.6056	1273.6063	-7.0E-4
			AVAGTVEGAVGYAGHKAVEVGSK		0.031	2157.1313	2157.1304	0.0012
			GSNMPVSDEGEGETK	M4:+15.99491	5.3E-5	1552.6427	1552.6436	-8.0E-4
			HQTEGGGTQFVSLSDK		3.8E-6	1690.8036	1690.8035	1.0E-4
			EAGNMTAEQAAR	M5:-29.9928	4.5E-8	1218.5712	1218.5714	-2.0E-4
			HQGGEEEKQPGFVSGAR		3.8E-4	1812.865	1812.8628	0.0022
			DVGEEYGGGR		0.0044	1038.4493	1038.4491	2.0E-4
			GAAHYAGVAAEK		2.7E-5	1144.5747	1144.575	-2.0E-4
			AGEAAGYIK		0.0066	879.4571	879.4575	-4.0E-4
			NIVIGDAPVR		0.006	1053.6067	1053.6055	0.0011
			HAELLAAGGEEMR	M12:-29.9928	0.003	1353.6743	1353.6761	-0.0018
			ASLEDIHGYR		2.3E-7	1160.5723	1160.57	0.0024
			QPGFVSGAR		0.0021	918.4795	918.4796	-1.0E-4
AT2G43090.1	3-isopropylmalate dehydratase small subunit 3	48	AVVAQSYAR		0.0078	964.5207	964.5215	-8.0E-4
			EHAPVCLGAAGAK	C6:+57.02146	0.0014	1280.6426	1280.642	5.0E-4
			EGDSILINHTTGK		8.5E-5	1384.7064	1384.7072	-7.0E-4
			VCDECTTGDVATVELR	C2:+57.02146 - C5:+57.02146	5.7E-10	1824.8186	1824.8107	0.008
			NSVATGEVYPLDSEVR		3.7E-10	1735.848	1735.8501	-0.0021
AT2G46750.1	D-arabinono-1.4-lactone oxidase-like protein	15	SVPLTQVK		0.02	871.52344	871.5252	-0.0017
			YVTSSPAYLGK		9.4E-5	1185.6154	1185.6154	-1.0E-4
			YNALPHWGK		0.01	1085.5526	1085.5531	-5.0E-4
			SLCGLELH	C3:+57.02146	0.0019	928.4551	928.4561	-0.001
AT3G03960.1	TCP-1/cpn60 chaperonin family protein	29	NEEGGNSISTVVLR		5.1E-5	1474.755	1474.75	0.005
			IVPGAAATEIELAQR		0.0013	1538.8545	1538.8541	4.0E-4
AT3G05600.1	Alpha/beta-Hydrolases superfamily protein	44	IEGEIASADPR		0.0017	1157.5797	1157.5801	-4.0E-4
			LLDSVAGNQEK		5.0E-4	1173.6111	1173.6115	-3.0E-4
			DNPFGEKPNPN		0.0015	1228.5588	1228.5597	-9.0E-4
			KDLDFYVSK		0.013	1114.5822	1114.5782	0.0038
			HQISGLSSLGYR		4.8E-8	1317.6873	1317.6914	-0.0041
			VCLSVPYR	C2:+57.02146	0.0092	993.51263	993.519	-0.0064
			AGFTGGLNYYR		4.4E-4	1218.591	1218.5906	3.0E-4
			AVFGDDYYICR	C10:+57.02146	1.5E-6	1378.6124	1378.61	0.0024
			INGFVCLSVPYR	C6:+57.02146	9.8E-7	1424.7343	1424.7358	-0.0016
			EGPVVLLLH		0.029	976.5827	976.583	-3.0E-4
AT3G08590.1	Probable 2.3-bisphosphoglycerate-independent phosphoglycerate mutase 2	13	TSGEYLAHNGVR		1.8E-8	1303.6417	1303.6394	0.0023
			GWDAQVLGEAPHK		0.03	1407.7014	1407.702	-6.0E-4
			LVDLALASGK		0.0029	986.58795	986.5885	-6.0E-4
			YLVSPPLIDR		0.0082	1172.67	1172.6678	0.0022
AT3G09260.1	Beta-glucosidase 23	34	IGIAHSPAWFEAHDLADSQDGASIDR		1.8E-8	2779.3052	2779.3076	-0.0022
			EYADFVFQEYGGK		0.021	1552.7026	1552.6959	0.0068
			SGYEAYLVTHNLLISHAEAVEAYR		1.2E-6	2706.3508	2706.3525	-0.0018
AT3G12780.1	Phosphoglycerate kinase 1. chloroplastic	38, 49	GVTTIIGGGDSVAAVEK		2.6E-5	1573.8427	1573.8436	-0.001
			ADLNVPLDDNQTITDDTR		2.8E-10	2015.9587	2015.952	0.0067
			VGVAGVMSHISTGGGASLELLEGK	M7:+15.99491	3.0E-11	2285.1782	2285.181	-0.0028
			FYKEEEKNDPEFAK		2.7E-5	1773.8347	1773.8334	0.0013
			YLIENGAK		0.046	907.4865	907.4888	-0.0022
			SVGDLTSADLK		0.049	1105.5756	1105.574	0.0016
			GLDIGPDSIK		0.0028	1014.5456	1014.547	-0.0014
			LSELLGIEVTK		5.7E-5	1201.7043	1201.7043	1.0E-4
			GVSLLLPTDVVVADK		1.6E-6	1525.8857	1525.884	0.0018
			SVGSSLVEEDK		0.029	1149.5629	1149.5638	-0.001
			AQGLSVGSSLVEEDK		2.5E-4	1518.7656	1518.765	6.0E-4
AT3G15670.1	Late embryogenesis abundant protein (LEA) family protein	48	TGGFLSQTGEHVK		0.0025	1360.6857	1360.686	-3.0E-4
			AGSYLSETGEAIK		0.011	1325.6605	1325.6588	0.0018
AT3G17240.1	Dihydrolipoyl dehydrogenase 2. mitochondrial	35	HGHVDYDKVPGVVYTYPEVASVGK		0.0089	2616.3071	2616.3098	-0.0026
			GALGGTCLNVGCIPSK	C7:+57.02146 - C12:+57.02146	2.7E-4	1603.7922	1603.7935	-0.0012
			VSSVEVDLPAMLAQK	M11:+15.99491	0.011	1602.8417	1602.8412	6.0E-4
			FLSPSEVSVDTIDGENVVVK		7.7E-9	2134.0903	2134.0918	-0.0015
AT3G21370.1	Beta glucosidase 19	12, 13, 18	NHNADEAVDFYHR		2.0E-9	1587.6938	1587.6938	-1.0E-4
			NLLVGHAEAVDAFR		9.7E-8	1511.7955	1511.7969	-0.0014
			IGIAHSPAWFEPEDVEGGQATVNR		2.1E-12	2580.249	2580.2483	9.0E-4
			SGFEPYVVSHNLLVGHAEAVDAFR		1.0E-15	2614.3064	2614.3054	0.0011
			VVSHNLLVGHAEAVDAFR		0.0019	1934.026	1934.0247	0.0013
			FGTATAAFQVEGAVNEGCR	C18:+57.02146	9.6E-10	1984.9213	1984.9186	0.0027
			EGVQFYHDLIDELLK		1.0E-8	1818.9257	1818.9277	-0.002
			YKEDIQLMK	M8:+15.99491	0.025	1183.6035	1183.6031	3.0E-4
			FEPEDVEGGQATVNR		1.8E-7	1647.76	1647.7614	-0.0013
			LLVGHAEAVDAFR		5.0E-5	1397.7552	1397.754	0.0012
			YNSPEIIITENGYGEDLGDKDTDLSVALNDHNR		1.8E-11	3677.717	3677.7207	-0.0036
			SGFEPYVVSHNLLVGHAEAVDAFRK		5.2E-13	2742.4048	2742.4004	0.0046
			LKDSTDFVGINYYTSFFAK		6.8E-9	2216.0977	2216.0913	0.0062
			NPTWATDALVEFEPK		3.9E-8	1717.845	1717.8436	0.0014
			QVEGAVNEGCR	C10:+57.02146	4.0E-4	1218.5533	1218.5536	-2.0E-4
			EPEDVEGGQATVNR		0.0033	1500.6941	1500.6929	0.0012
			KLNTDGFR		0.014	950.50543	950.5058	-4.0E-4
			LNTDGFR		0.018	822.40967	822.4109	-0.0012
			QVEGAVNEGCR	C10:+57.02146 - Q1:-17.02655	0.018	1201.5265	1201.527	-5.0E-4
			VGHAEAVDAFR		5.9E-6	1171.584	1171.5859	-0.0019
			AEAVDAFR		0.014	878.43634	878.4371	-7.0E-4
			HLDPTTFGDYPQSMK	M14:+15.99491	7.8E-6	1752.7968	1752.7902	0.0065
			HLDPTTFGDYPQSMK	M14:-29.9928	0.0044	1706.8069	1706.8025	0.0044
			AAFQVEGAVNEGCR	C13:+57.02146	9.5E-5	1507.697	1507.6962	8.0E-4
			HNLLVGHAEAVDAFR		0.007	1648.8606	1648.8558	0.0047
			LDPTTFGDYPQSMK	M13:+15.99491	0.022	1615.7312	1615.7313	-1.0E-4
			HLDPTTFGDYPQSMK		0.02	1736.7971	1736.7953	0.0019
			SGFEPYVVSHN		1.9E-4	1235.5697	1235.5696	1.0E-4
			HLLALNEAICEDK	C10:+57.02146	1.8E-5	1525.7694	1525.7683	0.0011
			SGFEPYVVSH		0.019	1121.5269	1121.5266	2.0E-4
			HLDPTTFGDYPQSM	M14:-48.0034	0.021	1560.6975	1560.6969	5.0E-4
			LDPTTFGDYPQSMK		0.003	1599.7386	1599.7365	0.0023
			WFEPEDVEGGQATVNR		2.3E-7	1833.8402	1833.8406	-5.0E-4
			GKIGIAHSPAWFEPEDVEGGQATVNR		4.0E-5	2767.3823	2765.365	2.018
			SPAWFEPEDVEGGQATVNR		3.1E-9	2088.968	2088.9624	0.0055
			YNSPEIIITENGYGEDLGDK		1.7E-5	2227.0427	2227.0405	0.0023
			SGFEPYVVSHNLLVGH		4.5E-6	1754.8871	1754.8865	7.0E-4
			TPADLEDEYGGFLSER		2.5E-12	1798.8131	1798.8134	-3.0E-4
			HWDTPADLEDEYGGFLSER		6.5E-14	2236.9807	2236.9785	0.0021
			FGVYYIDFK		0.013	1151.578	1151.5776	4.0E-4
			NDITPLVTVFH		9.8E-4	1255.6683	1255.6685	-2.0E-4
			NWITFNEPWVFSR		1.5E-9	1695.8275	1695.8282	-7.0E-4
			DTDLSVALNDHNR		4.8E-7	1469.7015	1469.6982	0.0032
			SHNLLVGHAEAVDAFR		5.3E-6	1735.8823	1735.888	-0.0055
			HLDPTTFGDYPQSM	M14:-29.9928	0.0049	1578.7108	1578.7075	0.0034
			LVGHAEAVDAFR		2.8E-7	1284.6652	1284.6699	-0.0048
			HDLIDELLK		1.1E-5	1095.6057	1095.6049	8.0E-4
AT3G22490.1	Putative LEA protein	44	GGAAAVMQSAATANK	M7:-29.9928	1.9E-5	1317.6758	1317.6761	-3.0E-4
			GVTVAQTDVPGAR		2.9E-6	1270.6757	1270.6754	3.0E-4
			GGFVHPGDTTDLAAER		2.6E-6	1642.7811	1642.7823	-0.0013
			VGGQVVGQYVEPR		1.6E-6	1387.7314	1387.7333	-0.0019
			LIDVLAGATGK		0.02	1057.6257	1057.6256	1.0E-4
AT3G22500.1	Late embryogenesis abundant protein ECP31	46	VGGQVVGQHVEPR		2.7E-5	1361.7277	1361.7288	-0.0012
			TELVAER		0.0034	817.4391	817.4418	-0.0028
			QSAETHVFGHTQK	Q1:-17.02655	5.7E-5	1452.6868	1452.687	-2.0E-4
			GGPAAVMQSAATTNIR	M7:+15.99491	9.7E-12	1560.7777	1560.7803	-0.0026
			GGPAAVMQSAATTNIR	M7:-29.9928	2.3E-9	1514.797	1514.7926	0.0045
			TAGNKPVDQSDAAAIQAAEM	M20:-29.9928	1.1E-6	1957.9431	1957.9467	-0.0035
			GATVEQTVPAATVTTEFVGGQVVGQHVEPR		1.6E-7	3064.5837	3064.57	0.014
AT3G22640.1	Cupin family protein	46, 48, 49	LAQITVPVNNPGNYK		6.6E-6	1627.8818	1627.8807	0.0012
			IPSGVTNFITNTNQTVPLR		7.8E-10	2072.1172	2072.114	0.0032
			ISPDQIK		0.011	800.4521	800.4517	4.0E-4
			GQQQWPGQGQEEEEDMSENVHK	M16:-29.9928	6.4E-9	2540.0957	2540.0925	0.0032
			GQQQWPGQGQEEEEDMSENVHK	M16:+15.99491	0.0018	2586.082	2586.08	0.0017
			HAPALFR		6.7E-6	811.4569	811.4578	-8.0E-4
			TNQTVPLR		4.9E-5	928.5212	928.5215	-3.0E-4
			ESFHITK		0.037	861.4462	861.4469	-7.0E-4
			ITNTNQTVPLR		1.7E-5	1256.6964	1256.6962	2.0E-4
			SKEIGQGIIR		0.025	1100.643	1100.6427	2.0E-4
			ITVPVNNPGNYK		3.2E-4	1315.703	1315.7009	0.0021
			FITNTNQTVPLR		3.2E-9	1403.7712	1403.7646	0.0067
			GVIEFVTDKTK		2.7E-5	1236.6846	1236.684	7.0E-4
			QQSYFNGFTK		0.0069	1219.5736	1219.5746	-0.0011
			NVPEELLGR		0.015	1026.5576	1026.5583	-6.0E-4
			GVTNFITNTNQTVPLR		1.2E-7	1774.9446	1774.945	-5.0E-4
			EPTTFFVPH		0.047	1074.526	1074.5259	1.0E-4
			GVIEFVTDK		0.003	1007.5419	1007.5412	6.0E-4
			SFNVPEELLGR		8.0E-6	1260.6583	1260.6587	-3.0E-4
			ADAVFIVLQGK		0.0012	1160.6682	1160.6678	4.0E-4
			STSFNVPEELLGR		4.2E-11	1448.7417	1448.7384	0.0032
			FVPHHLDADAVFIVLQGK		1.6E-7	2006.09	2006.0862	0.0038
			HLDADAVFIVLQGK		5.2E-6	1525.838	1525.8376	2.0E-4
			LAQITVPVNNPGNYKDYFPAASQFQQSYFNGFTK		7.3E-9	3854.8928	3854.882	0.011
			EPTTFFVPHHLDADAVFIVLQGK		6.6E-8	2581.3499	2581.3455	0.0046
			DYFPAASQFQQSYFNGFTK		1.4E-4	2246.0234	2246.0193	0.0042
			EVLSTSFNVPEELLGR		9.0E-8	1789.9343	1789.9335	8.0E-4
			EFEPPQQGEQEGPR		5.1E-5	1627.7296	1627.7351	-0.0055
			NYNQLQDLH		2.9E-4	1144.5343	1144.5386	-0.0043
			TTFVTFVENGCAR	C11:+57.02146	8.8E-6	1501.7085	1501.7108	-0.0023
AT3G23990.1	Chaperonin CPN60. mitochondrial	35	SAIELSTSDYDKEK		2.9E-4	1585.7648	1585.7596	0.0052
			LLEQDNPDLGYDAAK		5.7E-6	1661.805	1661.8021	0.0029
AT3G25520.1	60S ribosomal protein L5-1	44	QLDAEIHR		0.011	981.5104	981.5116	-0.0013
			GALDGGLDIPHSDK		8.5E-6	1394.6927	1394.6915	0.0013
			ALLDVGLIR		0.0061	969.6101	969.6096	5.0E-4
AT3G26400.1	Eukaryotic translation initiation factor 4B1	13	KVESGGSETPPVVEK		0.045	1542.8019	1542.8014	5.0E-4
			VSDFPQPSR		6.8E-4	1032.5121	1032.5114	8.0E-4
			SSTFGSSFGDSGQEER		1.1E-5	1677.701	1677.6991	0.0019
AT3G48990.1	4-coumarate--CoA ligase-like 10	41	EGTTVTEEDIK		0.0073	1221.5846	1221.585	-3.0E-4
			SSNPLPEEGPHKPGSVGKPVGQEMAILNEK	M24:+15.99491	0.015	3142.5872	3142.5842	0.0031
			YGEEINCAVIPR	C7:+57.02146	5.2E-9	1420.6938	1420.6893	0.0045
			GVPLTQLNLASSVK		0.0073	1426.8278	1426.8268	9.0E-4
AT3G52880.1	Probable monodehydroascorbate reductase. cytoplasmic isoform 3	32	EAVAPYERPALSK		2.8E-5	1430.7648	1430.7642	5.0E-4
			LPGFHCCVGSGGEK	C6:+57.02146 - C7:+57.02146	1.1E-4	1504.6656	1504.6676	-0.0019
			GTVASGFTAQPNGEVK		8.2E-7	1562.7823	1562.7812	0.001
			EFANQGVQPGELAVISK		1.8E-5	1786.9331	1786.9338	-7.0E-4
AT3G52930.1	Fructose-bisphosphate aldolase	39, 43	IGENEPSEHSIHENAYGLAR		5.2E-4	2223.0425	2223.043	-4.0E-4
			GILAADESTGTIGK		7.1E-6	1332.7032	1332.701	0.0023
			LASINVENVETNR		0.019	1458.755	1458.7551	-1.0E-4
			GTVELAGTDGETTTQGLDGLGDR		6.4E-9	2263.0767	2263.0688	0.0077
			FADELIANAAYIGTPGK		4.2E-6	1750.9025	1750.9015	0.001
			ANSEATLGTYK		0.011	1154.5696	1154.5692	4.0E-4
			VSPEVIAEH		0.0029	980.50494	980.5052	-2.0E-4
			SIHENAYGLAR		0.0044	1230.6218	1230.623	-0.0012
AT3G53040.1	Late embryogenesis abundant protein-like	27	TTTTEPERPGLIGSVMK	M16:-29.9928	1.4E-7	1786.9521	1786.955	-0.0028
			TTTTEPERPGLIGSVMK	M16:+15.99491	8.8E-8	1832.9412	1832.9427	-0.0015
			AEAAASLAAEDLK		3.7E-5	1259.6497	1259.6482	0.0014
			AEAAASLAAEDLKDINK		5.8E-8	1729.8969	1729.8971	-2.0E-4
			AEAAASLAAEDLKDINKGDVTYK		0.0027	2393.2163	2393.22	-0.0035
AT3G54400.1	Aspartyl protease family protein	34	LVEPAYVAVR		3.1E-6	1116.6389	1116.6416	-0.0026
			ASGTSLPAQGLMGLGR	M12:+15.99491	1.2E-5	1531.793	1531.79	0.0028
			ASGTSLPAQGLMGLGR	M12:-29.9928	7.6E-7	1485.8026	1485.8024	2.0E-4
AT3G55440.1	Triosephosphate isomerase. cytosolic	48, 49	VGETLEER		0.028	932.46814	932.4688	-6.0E-4
			AILNESSEFVGDK		4.2E-7	1408.696	1408.6959	2.0E-4
			FFVGGNWK		0.045	954.4833	954.4836	-4.0E-4
			SDFFVAAQNCWVK	C10:+57.02146	4.0E-4	1571.7319	1571.7314	4.0E-4
			VAYALAQGLK		0.01	1033.605	1033.6045	5.0E-4
AT3G56350.1	Superoxide dismutase [Mn] 2. mitochondrial	47	HHQTYVTQYNK		0.0049	1418.6799	1418.6816	-0.0016
			YAADVFEK		0.015	942.4584	942.4571	0.0013
			FNGGGHVNHAIFWK		0.0019	1583.7883	1583.787	0.0013
			LVVETTANQDPLVTK		4.9E-6	1627.8992	1627.8906	0.0086
			VNHAIFWK		9.4E-4	1014.553	1014.5524	6.0E-4
AT3G58610.1	Ketol-acid reductoisomerase. chloroplastic	26	EINGAGINASFAVHQDVDGR		3.5E-7	2070.0022	2070.0002	0.0019
			APVSLDFETSVFKK		6.8E-4	1567.8422	1567.8372	0.0051
			VSLAGYEEYIVR		6.2E-6	1398.7273	1398.7268	6.0E-4
			APVSLDFETSVFK		0.013	1439.7395	1439.7421	-0.0026
			SILGLSHGFLLGHLQSSGLDFPK		1.5E-4	2423.3135	2423.3086	0.005
AT3G60750.1	Transketolase-1. chloroplastic	6	NGNTGYDEIR		4.8E-5	1138.5125	1138.5128	-3.0E-4
			VTTTIGYGSPNK		9.6E-4	1237.6442	1237.6427	0.0014
			ALPTYTPESPGDATR		0.0018	1575.7666	1575.7654	0.0013
AT4G02450.1	Transketolase-1. chloroplastic	45	VGPENHVYELK		5.9E-7	1284.6587	1284.6587	0
			IFLTVVLADTK		1.4E-5	1219.7291	1219.7301	-9.0E-4
AT4G12130.1	Uncharacterized protein	34	LEHGVAEGSAEIPK		9.2E-4	1436.7373	1436.7384	-0.0011
			IAAGAEVVESGTGK		3.7E-7	1288.6736	1288.6747	-0.0012
			LECLGYR	C3:+57.02146	0.0087	910.4442	910.4455	-0.0013
			YAALLTPQGR		3.0E-4	1089.6084	1089.6055	0.0028
			NLTGSSSVGWGGGVDR		2.3E-9	1548.7384	1548.7405	-0.0021
AT4G12290.1	Amine oxidase	23	QSHGDDTLAVWSDR		0.0015	1586.7175	1586.7198	-0.0022
			LSLYDPSEFHVINSGK		1.2E-7	1805.9076	1805.9073	4.0E-4
			VGLSGILMVK	M8:+15.99491	0.048	1032.6134	1032.6125	8.0E-4
AT4G13010.1	Putative quinone-oxidoreductase homolog. chloroplastic	48	HALQYNSYGGGAAGLEHVQVPVPTPK		3.0E-5	2690.3733	2690.369	0.0043
			ANILVTAASGGVGHYAVQLAK		6.4E-4	2040.1316	2040.1241	0.0076
			KFPCIPATDVAGEVVEVGSGVK	C4:+57.02146	5.7E-8	2259.1704	2259.1694	0.0011
			VVAVLSHLGGGGLAEFAVATEK		4.0E-7	2125.166	2125.1655	5.0E-4
AT4G19210.1	ABC transporter E family member 2	19	GNVGEVLDQKDER		7.5E-6	1458.7194	1458.7188	6.0E-4
			DVENLSGGELQR		0.02	1316.645	1316.6445	5.0E-4
			PGQVLGLVGTNGIGK		0.041	1409.8108	1409.8115	-7.0E-4
			LKPDDTEGPDR		3.4E-8	1242.596	1242.5966	-5.0E-4
			IAIVSSDR		4.9E-4	860.4824	860.484	-0.0016
			EIPEFNVSYKPQK		0.0014	1578.8143	1578.8167	-0.0023
			VAETPQESAEEIQSYAR		2.9E-7	1907.904	1907.8986	0.0054
			FDEPSSYLDVK		1.2E-4	1299.6062	1299.6107	-0.0046
			LAGFVPTENLR		0.0036	1216.6686	1216.669	-3.0E-4
			GSELQNYFTR		0.045	1214.5785	1214.5804	-0.0019
AT4G20850.1	Tripeptidyl peptidase II	1, 3, 4	VVPPNKPEEDK		0.011	1251.6565	1251.6584	-0.0019
			LTTGQGLMQVDK	M8:-29.9928	0.028	1260.6788	1260.6798	-0.001
			HENVELLEK		6.2E-5	1110.579	1110.5793	-4.0E-4
			VYAMGDVYPESSK	M4:+15.99491	4.9E-5	1461.6576	1461.657	5.0E-4
			LVGEISYGK		0.024	965.533	965.5306	0.0024
			SVDVDELAR		0.0012	1003.5087	1003.5059	0.0028
			ALENTSTPVGDLPEDK		2.0E-8	1685.8247	1685.8232	0.0014
			LTTGQGLMQVDK		4.2E-4	1290.6696	1290.6726	-0.0031
			ISHHEEIIEAANEVVR		4.2E-10	1845.9479	1845.9458	0.0021
			VPYQPIDAQLK		0.02	1271.6943	1271.6998	-0.0055
			AEGIPVSPYSVR		0.01	1274.6731	1274.6744	-0.0012
			DQLADALYQK		0.005	1164.5892	1164.59	-7.0E-4
			DNPVSYPISYVVPPNKPEEDKK		1.2E-6	2515.2783	2515.272	0.0064
			QSTEWTIQVDPK		3.0E-6	1431.712	1431.7119	2.0E-4
			LQLYLR		0.0017	805.49286	805.4935	-6.0E-4
			GVGVDKEELLLDGSEAPIK		1.3E-7	1969.0537	1969.0492	0.0045
			DNPVSYPISYVVPPNKPEEDK		1.1E-4	2387.1797	2387.177	0.0026
			LVPIAVLNK		0.02	966.6348	966.6351	-3.0E-4
			EELLLDGSEAPIK		3.0E-5	1413.7489	1413.7476	0.0013
			SEYPDYTPLLAK		1.4E-4	1396.7014	1396.7	0.0015
			ILEGLLSR		0.029	900.55023	900.5517	-0.0015
			LEDSAEVKPYIPLLNNR		1.8E-8	1971.0554	1971.055	5.0E-4
			VPDYLLLTNNGR		3.2E-6	1374.7383	1374.738	2.0E-4
			IPVTIIIPK		0.0031	993.6711	993.6711	0
			DNPVSYPISY		0.04	1154.5372	1154.5369	4.0E-4
			ELVPFEECLELHSTDEGVVR	C8:+57.02146	3.3E-7	2358.1262	2358.1287	-0.0024
			QILALTLTYK		0.0072	1163.7043	1163.7039	5.0E-4
			VEAEALLASEK		0.012	1159.6229	1159.6208	0.002
			FESQFFMISDTNKR	M7:-29.9928	5.2E-8	1719.8331	1719.8341	-0.001
			PYIPLLNNR		0.0016	1099.626	1099.6263	-3.0E-4
			FVDLVTEAVNK		5.4E-4	1234.6688	1234.6682	6.0E-4
AT4G24620.1	Glucose-6-phosphate isomerase 1. chloroplastic	41	QGVAITQENSLLDNTAR		5.5E-11	1829.9397	1829.9355	0.0041
			VGFTDEFVAEMEPR	M11:+15.99491	9.1E-5	1642.7388	1642.7422	-0.0034
			EFDLDGNTVNQGLTVYGNK		5.2E-6	2083.994	2083.9934	4.0E-4
			YLQQLVMESLGK	M7:+15.99491	0.012	1424.746	1424.7458	1.0E-4
AT4G27150.1	2S seed storage protein 2	49	AVSLQGQHGPFQSR		4.8E-7	1511.7711	1511.7719	-6.0E-4
AT4G27160.1	2S seed storage protein 3	48	QEEPVCVCPTLK	C6:+57.02146 - C8:+57.02146	1.5E-4	1459.6937	1459.6924	0.0013
			YLPNICK	C6:+57.02146	0.048	907.46796	907.471	-0.0031
AT4G27170.1	2S seed storage protein 4	46	FQGQQHQPEQVR		2.3E-5	1481.7234	1481.7249	-0.0014
			QEEPVCVCPTLR	C6:+57.02146 - C8:+57.02146	2.1E-5	1487.699	1487.6985	5.0E-4
AT4G28520.1	12S seed storage protein CRC	1-4, 10-20, 45, 46	TNENAMISTLAGR	M6:+15.99491	1.4E-10	1393.6742	1393.6744	-3.0E-4
			VFHLAGNNQQGGFGGSQQQQEQK		5.9E-10	2487.182	2487.1765	0.0055
			TNENAMISTLAGR	M6:-29.9928	6.7E-8	1347.6864	1347.6866	-3.0E-4
			ISYVVQGTGISGR		1.1E-7	1336.7241	1336.7224	0.0017
			SEAGQIEYWDHNHPQLR		4.7E-6	2079.966	2079.9636	0.0024
			IQVVNDNGQNVLDQQVQK		5.7E-7	2039.056	2039.052	0.004
			IDVQLAQQLQNQQDSR		1.6E-8	1883.9615	1883.9574	0.0042
			GPFQVVRPPLR		6.1E-4	1265.7479	1265.748	-1.0E-4
			GQLVVIPQGFAYVVQSHGNK		3.9E-7	2141.1506	2141.1506	1.0E-4
			FNTLETTLTR		7.2E-5	1195.6326	1195.6322	4.0E-4
			ADVYKPSLGR		0.03	1105.6002	1105.6005	-2.0E-4
			ALPLEVISNGFQISPEEAR		7.1E-6	2070.0898	2070.087	0.0028
			QGQPWEGQGQQGQQGR		1.7E-4	1768.8052	1768.8114	-0.0063
			QPYESEEWR		0.0062	1223.5303	1223.5332	-0.0029
			VKGPFQVVRPPLR		0.027	1492.9098	1492.9115	-0.0017
			NANEILYCTGGQGR	C8:+57.02146	2.2E-4	1552.7229	1552.7177	0.0052
			CVGVSVAR	C1:+57.02146	5.0E-5	847.4448	847.4459	-0.0011
			GDVFANTPGSAH		0.042	1172.5336	1172.5334	0
			QGQQGQPWEGQGQQGQQGR		1.4E-8	2081.9521	2081.95	0.0022
			VVQGTGISGR		7.0E-4	973.54236	973.5429	-6.0E-4
			QGQQQGQPWQGR		1.3E-4	1397.673	1397.6674	0.0057
			ISFKTNENAMISTLAGRTSLLR		0.049	2424.2961	2423.308	0.988
			LAQQLQNQQDSR		7.7E-4	1428.7212	1428.7194	0.0017
			QGQPWQGR		0.0013	956.47	956.4701	-2.0E-4
			IANYQNQLDR		5.6E-6	1234.6189	1234.6179	0.001
			VFHLAGNNQQGGF		2.3E-7	1388.6711	1388.671	1.0E-4
			QGQQGQPWEGQGQQGQQGR	Q1:-17.02655	9.8E-8	2064.924	2064.9236	5.0E-4
			QGQQQGQPWQGR	Q1:-17.02655	6.8E-4	1380.639	1380.6407	-0.0017
			QGQQGQPWEGQGQQGQQGFR		5.1E-13	2229.0215	2229.0183	0.0031
			VVPGCAETFMDSQPMQGQQQGQPWQGR	C5:+57.02146 - M10:+15.99491 - M15:+15.99491	0.0041	3079.346	3079.346	-1.0E-4
			QGQQGQPWEGQGQQGQQGFR	Q1:-17.02655	0.0014	2211.9841	2211.992	-0.0078
			RQSLGVPPQLQNECNLDNLDVLQATETIK	C14:+57.02146	1.0E-15	3293.6953	3293.68	0.015
			HQKVEHVR		0.016	1032.5702	1032.5702	0
			QLQNQQDSR		0.035	1116.5387	1116.5397	-9.0E-4
			GGFGGSQQQQEQK		0.0031	1378.6348	1378.635	-2.0E-4
			QQGGFGGSQQQQEQK		0.045	1634.7488	1634.7522	-0.0034
			NQQGGFGGSQQQQEQK		1.8E-6	1748.7946	1748.795	-5.0E-4
			NNQQGGFGGSQQQQEQK		1.6E-5	1862.8353	1862.838	-0.0026
			AGNNQQGGFGGSQQQQEQK		8.7E-4	1990.8976	1990.8966	0.001
			GNNQQGGFGGSQQQQEQK		4.3E-7	1919.8585	1919.8595	-9.0E-4
			HLAGNNQQGGFGGSQQQQEQK		1.5E-12	2241.039	2241.0396	-4.0E-4
			QLQNQQDSRGNIVR		1.5E-4	1655.8574	1655.8575	-2.0E-4
			QQLQNQQDSR	Q1:-17.02655	0.0063	1227.5715	1227.5717	-1.0E-4
			YQNQLDR		0.0019	936.4536	936.4538	-2.0E-4
			LAGNNQQGGFGGSQQQQEQK		0.037	2104.9702	2103.981	0.989
			QLQNQQDSR	Q1:-17.02655	7.4E-4	1099.513	1099.5131	-2.0E-4
			NYQNQLDR		0.033	1050.4961	1050.4967	-7.0E-4
			QPYESEEWRHPR		2.5E-4	1613.7483	1613.746	0.0024
			LAQQLQNQQDSRGNIVR		3.4E-6	1968.0381	1968.0374	7.0E-4
			QPYESEEWRHPRSPQ		0.0011	1925.8906	1925.8893	0.0013
			QGGFGGSQQQQEQK	Q1:-17.02655	3.5E-6	1489.67	1489.667	0.003
			QVVRPPLR		0.012	964.6059	964.6055	4.0E-4
			RQPYESEEWR		0.02	1379.634	1379.6343	-3.0E-4
			VQLAQQLQNQQDSR		5.2E-4	1655.8605	1655.846	0.014
			FHLAGNNQQGGFGGSQQQQEQK		7.6E-5	2388.1099	2388.108	0.0018
			YESEEWR		0.0076	998.4219	998.4218	0
			RGDVFANTPGS		0.028	1120.5382	1120.5386	-4.0E-4
			PRVFHLAGNNQQGGFGGSQQQQEQK		0.0099	2742.3508	2740.33	2022-02-02
			VFHLAGNNQQG		0.028	1184.5759	1184.581	-0.0052
			AQVIAQALK		0.0072	941.57794	941.5783	-4.0E-4
			QPYESEEWRHPR	Q1:-17.02655	1.3E-5	1596.7201	1596.7194	6.0E-4
			GPFQVVR		0.0097	802.4569	802.4574	-5.0E-4
			GNIVRVKGPFQVVRPPLR		0.0023	2032.2289	2032.2295	-6.0E-4
			KIDVQLAQQLQNQQDSR		6.5E-7	2012.0538	2012.0524	0.0015
			KGPFQVVRPPLR		0.0079	1393.8431	1393.8431	0
			GNIVRVKGPF		3.4E-6	1086.6423	1086.6423	1.0E-4
			VFHLAGNNQQGGFGGSQQQQEQ		3.5E-6	2359.0833	2359.0813	0.0018
			VFHLAGNNQQGGFGGSQQQQ		2.5E-12	2101.9827	2101.9802	0.0025
			VFHLAGNNQQGGFGGSQQQQE		3.3E-7	2231.0256	2231.023	0.0028
			VFHLAGNNQQGGFGGSQQQ		3.0E-6	1973.9241	1973.9218	0.0024
			FQVVRPPLR		0.0019	1111.6742	1111.674	3.0E-4
			VFHLAGNNQQGGFGGSQ		4.9E-9	1717.8053	1717.8044	7.0E-4
			IDVQLAQQLQNQQDSRGNIVR		3.2E-10	2423.2844	2423.2754	0.009
			RGDVFANTPGSAHW		2.1E-5	1514.7161	1514.7139	0.0022
			LDIANYQNQLDR		1.8E-4	1462.7313	1462.7289	0.0024
			GPFQVVRPPLRQPYESEEWR		1.3E-4	2470.2678	2470.263	0.0049
			GPFQVVRPPLRQPY		9.4E-5	1653.925	1653.9229	0.0023
			IDVQLAQQLQNQQDSRGNIV		3.5E-6	2267.1526	2267.174	-0.022
			IDVQLAQQLQNQQD		0.027	1640.8247	1640.8243	4.0E-4
			IDVQLAQQLQNQQ		0.025	1525.799	1525.7972	0.0016
			IDVQLAQQLQNQ		3.3E-5	1397.7378	1397.7386	-0.001
			GDVFANTPGSAHW		5.8E-7	1358.6172	1358.6128	0.0044
			IDVQLAQQLQ		0.046	1155.6366	1155.6372	-7.0E-4
			LLDIANYQNQLDR		1.2E-8	1575.8159	1575.813	0.003
			RGDVFANTPGSAHWIY		2.1E-4	1790.8607	1790.8613	-6.0E-4
			GPFQVVRPPL		3.9E-6	1109.6462	1109.647	-8.0E-4
			QVIAQALKIDVQLAQQLQNQQDSR		7.5E-7	2735.4885	2735.4802	0.0082
			NLWSGFDAQVIAQALK		2.3E-7	1760.9323	1760.9333	-0.0011
			GFDAQVIAQALK		2.0E-7	1260.6969	1260.6951	0.0018
			QPYESEEWR	Q1:-17.02655	0.0022	1206.5055	1206.5066	-0.0012
			GDVFANTPGSAHWIY		7.8E-4	1634.7632	1634.7603	0.0029
			NLWSGFDAQVIAQ		3.5E-4	1448.7161	1448.7173	-0.0012
			WIYNSGEQPLVIIALLDIANYQNQLDR		1.0E-15	3159.6533	3159.6477	0.0056
			NLWSGFDAQVIAQALKIDVQLAQQLQNQQDSR		4.6E-14	3625.8726	3625.8726	1.0E-4
			EILYCTGGQGR	C5:+57.02146	0.016	1253.5946	1253.5947	-2.0E-4
			GLEETICSMR	C7:+57.02146 - M9:-29.9928	0.0047	1165.551	1165.5522	-0.0011
			GLEETICSMR	C7:+57.02146 - M9:+15.99491	2.9E-5	1211.5396	1211.5399	-4.0E-4
			GVLQGNAMVLPK	M8:+15.99491	0.0093	1242.6907	1242.6879	0.0027
			GVLQGNAMVLPK	M8:-29.9928	0.0024	1196.7008	1196.7002	7.0E-4
			YNMNANEILYCTGGQGR	C11:+57.02146 - M3:-29.9928	1.8E-9	1930.8728	1930.8716	0.0012
			YNMNANEILYCTGGQGR	C11:+57.02146 - M3:+15.99491	6.9E-6	1976.8622	1976.8593	0.0028
			YNMNANEILYCTGGQGR	C11:+57.02146	2.3E-11	1960.865	1960.8644	5.0E-4
			TLPILEYVR		1.4E-4	1103.6466	1103.6462	3.0E-4
			VFHLAGNNQQGGFG		0.0066	1445.6915	1445.6925	-0.001
			GLEETICSMR	C7:+57.02146	7.2E-6	1195.5482	1195.545	0.0032
AT4G31180.1	Aspartate--tRNA ligase-like protein	16	YGAPLHGGFGVGLER		6.4E-6	1529.7859	1529.7864	-4.0E-4
			YNTEFYILHR		0.0022	1355.673	1355.6747	-0.0017
			VFEVGPVFR		2.8E-5	1049.5742	1049.5782	-0.0041
AT4G31300.1	Proteasome subunit beta type-6	47	EEAEQLVVK		0.035	1044.5582	1044.5576	6.0E-4
			TVIINSEGVTR		0.002	1188.6578	1188.6587	-9.0E-4
			AVSLAIAR		0.029	800.50006	800.4993	8.0E-4
			SGSAADSQVVSDYVR		1.5E-11	1540.7251	1540.7242	9.0E-4
			ITQLTDNVYVCR	C11:+57.02146	1.1E-7	1481.7372	1481.7421	-0.0049
AT5G01670.1	Putative aldose reductase	44	VRPALQNTLK		0.0084	1139.6896	1139.69	-3.0E-4
			DLIHDQTVDR		2.9E-6	1211.6038	1211.6019	0.0018
			TPGQILVK		0.0041	855.5299	855.5303	-3.0E-4
			NEIHVTAYSPLGSQEGGR		5.8E-9	1914.9312	1914.9309	3.0E-4
AT5G06460.1	Ubiquitin-activating enzyme E1 2	1	STVAATAAAGINSR		1.5E-7	1289.6808	1289.6812	-5.0E-4
			LTVTDDDVIEK		2.1E-4	1247.6393	1247.637	0.0023
			LNIDALQNR		0.0012	1056.577	1056.5801	-0.003
			FGGIVGQEVVK		1.4E-5	1132.637	1132.6365	4.0E-4
AT5G07030.1	Aspartyl protease family protein	34	PVYEAVR		4.7E-4	833.451	833.452	-0.001
			LAKPVYEAVR		4.2E-4	1145.6678	1145.6681	-3.0E-4
			GPLSLMSQAQSIYK	M6:-29.9928	1.1E-4	1492.806	1492.801	0.005
			VKPTTAVVTSLGGFDTCYSGQVK	C17:+57.02146	1.6E-11	2415.225	2415.223	0.0023
			VAGGGTIPPPQGLLGLGR		1.8E-8	1659.9563	1659.9545	0.0018
			STFSYCLPSFR	C6:+57.02146	3.7E-7	1364.6315	1364.6309	7.0E-4
			SSLYYVNLVAIR		9.1E-8	1397.7803	1397.7792	0.0011
AT5G09810.1	Actin-7	40	SEYDESGPSIVHR		2.6E-4	1475.675	1475.6765	-0.0015
			VAPEEHPVLLTEAPLNPK		0.021	1954.0651	1954.0648	2.0E-4
			AVFPSIVGR		0.0014	945.55164	945.5521	-4.0E-4
			LAYVALDYEQELETAK		3.4E-5	1855.9342	1855.9327	0.0013
			AGFAGDDAPR		0.0019	976.4483	976.4487	-4.0E-4
			IWHHTFYNELR		0.011	1515.7502	1515.7496	6.0E-4
			VALDYEQELETAK		0.005	1508.746	1508.7483	-0.0023
AT5G11520.1	Aspartate aminotransferase 3. chloroplastic	41	LILGADSPAIR		0.021	1125.666	1125.6631	0.003
AT5G13420.1	Aldolase-type TIM barrel family protein	35, 36	LADDTQGTVEAAK		1.5E-5	1318.6469	1318.6489	-0.0021
			TTLHDLYEK		1.4E-4	1119.5685	1119.5685	0
			AAVAQAALAYK		0.011	1076.6093	1076.6104	-0.001
			GVTSNPAIFQK		0.025	1161.6299	1161.6267	0.0032
			IPATAPCIPSIR	C7:+57.02146	6.0E-6	1295.7133	1295.7144	-0.0012
			LEQIGTPEALDLR		2.3E-4	1454.7887	1454.7854	0.0033
			VTSVASFFVSR		3.4E-5	1199.6432	1199.6423	9.0E-4
			VSVEVSPR		0.011	872.4837	872.484	-4.0E-4
			EASGLDDLSR		4.7E-4	1062.5042	1062.5066	-0.0025
			AISTSNAYNDQFR		7.2E-5	1486.6932	1486.6925	8.0E-4
			GYVSVEVSPR		7.5E-5	1092.568	1092.5688	-8.0E-4
			EGADGYVSVEVSPR		4.4E-5	1464.6976	1464.6969	7.0E-4
			TAPCIPSIR	C4:+57.02146	0.015	1014.53827	1014.5405	-0.0022
			GLEASGLDDLSR		7.3E-8	1232.6118	1232.612	-3.0E-4
			EGQSPWYDNLCR	C11:+57.02146	4.9E-8	1524.6544	1524.654	4.0E-4
			LDGLEASGLDDLSR		4.4E-5	1460.7251	1460.7231	0.0019
			LFEPIYDQTEGADGYVSVEVSPR		3.8E-7	2571.2258	2571.2253	5.0E-4
			PVTDLLPLIAR		3.8E-5	1207.741	1207.7413	-4.0E-4
AT5G14780.1	Formate dehydrogenase. mitochondrial	43	EGPDCELEK	C5:+57.02146	0.0031	1076.4565	1076.4569	-3.0E-4
			QAVVDAVESGH		0.0027	1111.5393	1111.5383	0.0011
			ISTPFHPAYVTAER		0.014	1588.8213	1588.8123	0.0091
			DWLESQGHQYIVTDDK		4.0E-4	1933.8884	1933.8931	-0.0046
			HIPDLHVLISTPFHPAYVTAER		8.8E-5	2513.3267	2513.3303	-0.0037
AT5G15650.1	UDP-arabinopyranose mutase 2	35	HLIIVQDGDPSK		3.6E-6	1321.7124	1321.7115	9.0E-4
			ASCISFK	C3:+57.02146	0.015	812.3968	812.3975	-7.0E-4
			TLYDPYR		0.032	927.4591	927.4575	0.0016
			IHVPEGYDYELYNR		2.2E-6	1767.8402	1767.8341	0.0062
AT5G17920.1	5-methyltetrahydropteroyltriglutamate--homocysteine methyltransferase 1	8, 11	IPSSEEIADR		2.0E-5	1116.5527	1116.5536	-8.0E-4
			LVVSTSCSLLH	C7:+57.02146	0.0012	1215.6396	1215.6406	-0.001
			IGSFPQTVELR		0.0042	1246.6798	1246.6794	4.0E-4
			ALAGQKDEALFSANAAALASR		8.4E-9	2075.0908	2075.0884	0.0024
			TTIGSFPQTVELR		2.1E-7	1448.7825	1448.7748	0.0076
			DEALFSANAAALASR		9.7E-9	1506.755	1506.7551	-2.0E-4
			YLFAGVVDGR		6.2E-4	1096.5798	1096.579	8.0E-4
			SLLHTAVDLINETK		2.7E-5	1553.8555	1553.8538	0.0017
			GVTAFGFDLVR		2.3E-5	1181.6332	1181.6318	0.0014
			DADVITIENSR		4.3E-6	1232.6118	1232.612	-3.0E-4
			YGAGIGPGVYDIHSPR		2.8E-5	1658.8304	1658.829	0.0015
			HETCYQIAL	C4:+57.02146	9.8E-4	1134.5322	1134.5251	0.007
			YIVPELGPEVNFSYASHK		4.3E-5	2050.0276	2050.0283	-9.0E-4
			GGIGVIQIDEAALR		5.2E-7	1411.7959	1411.7908	0.0051
			SFELLSLLPK		0.011	1146.6781	1146.6772	7.0E-4
AT5G19550.1	Aspartate aminotransferase. cytoplasmic isozyme 1	42	AEQQLVNDPSR		4.8E-5	1256.6226	1256.6234	-8.0E-4
			ASGSLDTDAQSVR		5.8E-4	1306.6235	1306.6238	-3.0E-4
			THYHQSVIYIPK		6.3E-4	1485.7865	1485.7853	0.0011
			VTTVQCLSGTGSLR	C6:+57.02146	3.4E-6	1478.7625	1478.7635	-0.0012
			DSVFSNVAR		0.026	994.49524	994.4957	-4.0E-4
			LILGADSPAITESR		1.2E-6	1442.7845	1442.7854	-9.0E-4
AT5G20960.1	Indole-3-acetaldehyde oxidase	1, 2	VVEEFNASNK		4.9E-4	1136.5568	1136.5587	-0.0019
			EVPPPLR		0.0028	807.4724	807.4727	-3.0E-4
			VPAVYAVNMR	M9:-29.9928	2.6E-4	1089.6084	1089.6056	0.0028
			VPAVYAVNMR	M9:+15.99491	0.0014	1135.5886	1135.5933	-0.0047
			LSSAQQIVENQEHSPVGK		3.6E-6	1950.9924	1950.9884	0.004
			VNLHTYESLR		0.027	1231.6482	1231.6434	0.0048
			IPTVDTIPR		0.012	1011.58527	1011.5837	0.0015
			IDEFSGFNK		0.0038	1056.5005	1056.5001	5.0E-4
			APGDVQGSYIGEAIIEK		2.8E-12	1746.9031	1746.891	0.012
			LVAGNTSTGYYK		0.0045	1273.6384	1273.6427	-0.0043
			GYPVGDITK		1.8E-4	949.4987	949.4993	-7.0E-4
AT5G40760.1	Glucose-6-phosphate 1-dehydrogenase. cytoplasmic isoform 2	21	ISDEELR		0.012	861.4285	861.4317	-0.0031
			IVVEKPFGK		0.026	1016.6153	1016.6143	9.0E-4
			YVSGPYDAEEGFQR		2.3E-7	1617.7129	1617.7184	-0.0055
AT5G43940.1	Alcohol dehydrogenase class-3	35	IDPTAPLDK		0.02	969.52515	969.5256	-4.0E-4
			GTSTFSQYTVVHDVSVAK		7.7E-5	1925.9624	1925.9608	0.0016
			PFQLVTGR		0.013	917.5197	917.5208	-0.0011
			GLGTVGLAVAEGAK		0.0013	1242.7048	1242.7057	-9.0E-4
			AFDLLHEGTCLR	C10:+57.02146	7.4E-5	1431.7051	1431.7053	-3.0E-4
			TQVPWLVEK		5.3E-4	1099.6143	1099.615	-8.0E-4
AT5G43960.1	Uncharacterized protein	19	HEAQLNPPTR		1.9E-4	1162.5962	1162.5968	-6.0E-4
			AAPVEEPVGEK		1.8E-5	1125.5786	1125.5791	-5.0E-4
			EEVAVDVVHEHR		9.4E-6	1418.7065	1418.7028	0.0039
AT5G44120.1	12S seed storage protein CRU1	40, 47	VQGPFGVIRPPLR		1.3E-4	1435.8531	1435.8538	-5.0E-4
			GQRPQEEEEEEGR		0.015	1572.6885	1572.6888	-4.0E-4
			CTDNLDDPSR	C1:+57.02146	1.5E-5	1192.4896	1192.4904	-7.0E-4
			FNTLETTLTH		0.0061	1176.5913	1176.59	0.0013
			TNANAQINTLAGR		4.1E-6	1343.6998	1343.703	-0.0032
			GLEETICSAR	C7:+57.02146	0.01	1135.5421	1135.5416	5.0E-4
			IDLQTAQQLQNQDDNR		2.2E-9	1899.9181	1899.9159	0.0021
			FNTLETTLTHSSGPASYGR		5.5E-13	2038.9847	2038.9833	0.0015
			VIPGCAETFQDSSEFQPR	C5:+57.02146	8.4E-9	2067.9482	2067.9446	0.0038
			VFDGQVSQGQLIAVPQGFSVVK		1.4E-9	2303.2441	2303.2397	0.0042
			NIFNGFGPEVIAQALK		4.2E-4	1717.9298	1717.9276	0.0022
			FNTLETTLTHSSGPASYGRPR		0.016	2292.1348	2292.1372	-0.0025
			ISTLNSYDLPILR		2.0E-7	1504.8368	1504.8374	-6.0E-4
			VIPGCAETFQDSSEFQPR	C5:+57.02146 - V1:+42.01056	0.014	2111.9749	2109.955	2022-02-02
			QISPEEAR		0.01	929.4673	929.4691	-0.0018
AT5G44120.3	12S seed storage protein CRA1	45, 46, 48, 49	GLYLPSFFNTAK		8.1E-7	1357.7145	1357.7155	-0.0011
			FNTLETTLTHSSGPASYG		0.01	1882.8815	1882.8822	-7.0E-4
			PFYLAGNNPQGQVWLQGR		1.0E-15	2045.0404	2045.0356	0.0048
			GQRPQEEEEEEGRH		2.5E-4	1709.7443	1709.7478	-0.0036
			PQEEEEEEGR		4.2E-4	1231.5096	1231.5077	0.0018
			QTAQQLQNQDDNR		0.045	1558.7231	1558.721	0.0023
			QLQNQDDNRGNIVR		9.4E-4	1669.8357	1669.8369	-0.0012
			DLASHQNQLDR		8.9E-6	1296.6309	1296.6295	0.0014
			TAQQLQNQDDNRGNIVR		0.0021	1969.9767	1969.9803	-0.0036
			QLQNQDDNR	Q1:-17.02655	9.8E-4	1113.4907	1113.4924	-0.0016
			LQTAQQLQNQDDNR		3.8E-8	1671.8058	1671.8049	8.0E-4
			QDSSEFQPR		5.3E-4	1093.4926	1093.4913	0.0012
			CSGVSFAR	C1:+57.02146	0.0022	883.409	883.4095	-5.0E-4
			SGDTIATTPGVAQ		0.024	1217.6014	1217.6012	2.0E-4
			FDLASHQNQLDR		3.2E-9	1443.6991	1443.6979	0.0012
			KIDLQTAQQLQNQDDNR		2.3E-5	2028.015	2028.0109	0.0041
			TFQDSSEFQPR		4.3E-5	1341.604	1341.6074	-0.0034
			IDLQTAQQLQNQDDNRGN		4.2E-9	2070.9846	2070.9802	0.0042
			VFDLASHQNQLDR		2.4E-11	1542.7672	1542.7664	9.0E-4
			AETFQDSSEFQPR		8.6E-6	1541.6885	1541.6871	0.0014
			CAETFQDSSEFQPR	C1:+57.02146	8.1E-8	1701.7178	1701.7177	1.0E-4
			GKVIPGCAETFQDSSEFQPR	C7:+57.02146	2.8E-5	2253.0657	2253.0608	0.0048
			AGNNPQGQVWLQGR		6.1E-9	1524.7678	1524.767	8.0E-4
			GNNPQGQVWLQGR		3.4E-7	1453.7369	1453.7299	0.007
			KVIPGCAETFQDSSEFQPR	C6:+57.02146	1.1E-7	2196.0386	2196.0393	-9.0E-4
			PQGQVWLQGR		2.0E-4	1168.6237	1168.6226	0.001
			NPQGQVWLQGR		1.4E-6	1282.6655	1282.6655	0
			IDLQTAQQLQN		0.016	1271.6602	1271.6594	8.0E-4
			LAGNNPQGQVWLQGR		6.7E-10	1637.8546	1637.8511	0.0035
			NPRPFYLAGNNPQGQ		1.9E-6	1672.821	1672.8195	0.0016
			NPRPFYLAGNNPQ		2.4E-4	1487.7361	1487.7394	-0.0033
			VQGPFGVIR		0.027	972.56177	972.563	-0.0012
			VIVSVFDLASHQNQLDR		1.8E-13	1941.0209	1941.0193	0.0016
			NPRPFYLAGNNPQGQVW		1.3E-10	1957.9708	1957.9672	0.0036
			GFGPEVIAQALK		2.1E-7	1229.6902	1229.6893	9.0E-4
			ALEPSHVLK		0.037	993.5732	993.5732	0
			QQGQQGQQFPNECQLDQLNALEPSHVLK	C13:+57.02146 - Q1:-17.02655	8.3E-10	3218.5283	3217.534	0.995
			IQIVNDNGNR		0.017	1142.5953	1142.5917	0.0036
			ANAQINTLAGR		0.0023	1128.6133	1128.6124	9.0E-4
			VTDGEAQIQIVNDNGNR		2.9E-5	1842.8949	1842.8945	4.0E-4
			ADVYKPQLGY		0.0032	1153.5873	1153.5892	-0.002
			GQVWLQGR		0.013	943.5122	943.5113	9.0E-4
			GNIVRVQGPFGVIRPPLR		0.043	1975.164	1975.1716	-0.0076
			DMHQKVEHIR	M2:+15.99491	0.016	1308.6498	1308.6482	0.0017
			FEGQGQSQR		8.2E-4	1036.4829	1036.4811	0.0018
			HGNGLEETICSAR	C10:+57.02146	6.8E-4	1443.6626	1443.6649	-0.0023
			IDLQTAQQLQNQDDNRGNIVR		0.0079	2440.2195	2439.234	0.986
			VKFNTLETTLTHSSGPASYGR		3.8E-7	2266.1519	2266.1467	0.0051
			FNTLETTLTHSSGPASYGRP		2.3E-8	2136.0361	2136.036	0
			FNTLETTLTHSSGPAS		1.4E-6	1662.8021	1662.7974	0.0047
			YLAGNNPQGQVWLQGR		3.0E-6	1800.9125	1800.9144	-0.002
			FNTLETTLTHSSGPA		1.4E-4	1575.7676	1575.7654	0.0022
			FNTLETTLTHSSGPASY		3.7E-4	1825.8658	1825.8607	0.0051
			NPRPFYLAGNNPQGQVWLQGR		4.2E-8	2412.2363	2412.2324	0.004
			ADVYKPQLGYISTLN		0.011	1681.8829	1681.88	0.0029
			AILYVTDGEAQIQIVNDNGNR		2.7E-12	2303.1694	2303.163	0.0063
			ADVYKPQLGYISTLNSYDLPILR		1.2E-10	2639.413	2639.4084	0.0049
			GLPLEVITNGFQISPEEAR		6.6E-9	2070.0864	2070.087	-6.0E-4
			GFQISPEEAR		0.0027	1133.559	1133.559	0
AT5G45690.1	Uncharacterized protein	48, 49	TELENIAK		0.011	917.4935	917.4943	-7.0E-4
			SLHLCSFACYGHDPSR	C5:+57.02146 - C9:+57.02146	0.019	1906.833	1906.8326	2.0E-4
			QIEVNFYVHR		6.5E-6	1304.6719	1304.675	-0.0031
			SHDYEIQTGLLVTPR		7.3E-8	1728.8909	1728.892	-0.0011
			LWHSHDYEIQTGLLVTPR		7.2E-13	2165.115	2165.1143	8.0E-4
			QIEVNFYVHR	Q1:-17.02655	2.0E-4	1287.6469	1287.6486	-0.0017
			SFACYGHDPSR	C4:+57.02146	1.3E-4	1296.5425	1296.543	-6.0E-4
			LCSFACYGHDPSR	C2:+57.02146 - C6:+57.02146	2.7E-7	1569.6549	1569.6577	-0.0028
			QMSLHLCSFACYGHDPSR	C7:+57.02146 - C11:+57.02146 - M2:-29.9928	2.4E-6	2136.9468	2135.939	2022-08-01
			LNQDFLQCAVYDCDSSKPH	C8:+57.02146 - C13:+57.02146	2.1E-8	2296.9963	2296.9966	-2.0E-4
			FWCTWQTDR	C3:+57.02146	0.021	1299.5571	1299.5579	-8.0E-4
			PHLIGIEYIVSER		0.0074	1525.8375	1525.8376	-2.0E-4
AT5G48230.1	Acetyl-CoA acetyltransferase. cytosolic 1	46	GRPSTIVDKDEGLGK		3.6E-4	1571.8406	1571.8392	0.0014
			VNVNGGAVSLGHPLGCSGAR	C16:+57.02146	0.035	1921.9677	1921.9666	0.0011
			EQQDDYAVQSFER		8.1E-9	1614.7032	1614.7035	-3.0E-4
			ENGGTVTAGNASSISDGAAALVLVSGEK		4.4E-11	2575.2861	2575.285	0.0011
			ILITLLGILK		0.0028	1096.77	1096.7708	-8.0E-4
AT5G50600.1	11-beta-hydroxysteroid dehydrogenase 1A	39, 41	ELGSPNVVTVHADVSKPDDCR	C20:+57.02146	3.1E-5	2295.103	2295.1038	-7.0E-4
			IVDDTITHFGR		2.0E-7	1273.6561	1273.654	0.0022
			ELGSPNVVTVH		0.024	1151.6072	1151.606	0.0012
			LEEVAEIAR		0.0057	1029.5587	1029.5579	8.0E-4
			STLYPESIR		0.0028	1065.5631	1065.5579	0.0052
			AALPYLR		0.017	803.4774	803.4778	-4.0E-4
			SSSAAWLTAPR		3.8E-5	1146.5906	1146.5906	-1.0E-4
			FENIEDITR		1.9E-5	1136.5579	1136.5587	-8.0E-4
			YFSGEGELIVNQDMR	M14:-29.9928	4.4E-5	1727.8296	1727.8239	0.0057
			IMDIPGVR		0.0011	900.49677	900.4976	-8.0E-4
			DVQVGPFPVASASGCAK	C15:+57.02146	0.0018	1689.8313	1689.8269	0.0044
			YVTEPSWFK		4.5E-4	1156.5684	1156.5677	6.0E-4
			VVTVHADVSKPDDCR	C14:+57.02146	1.1E-5	1697.8269	1697.828	-0.0011
			MSFYNASK	M1:-29.9928	0.0088	917.438	917.4368	0.0012
			MSFYNASK	M1:+15.99491	0.016	963.42334	963.4245	-0.0011
			ELGSPNVVTVHADVSK		0.022	1651.8672	1651.8654	0.0018
			GACLALTAR	C3:+57.02146	0.014	932.4986	932.4986	-1.0E-4
			ENIEDITR		0.0086	989.4897	989.4902	-6.0E-4
			DDTITHFGR		0.0039	1061.5056	1061.5015	0.0041
			NRLEEVAEIAR		2.0E-6	1299.7015	1299.702	-5.0E-4
			STIFSENLYGK		0.0024	1258.63	1258.6318	-0.0018
			SSGIGEQLAYEYACR	C14:+57.02146	1.1E-7	1703.7661	1703.7698	-0.0037
			ISMFENIEDITR	M3:-29.9928	5.0E-7	1437.7242	1437.7224	0.0018
			MFENIEDITR		8.5E-5	1267.5995	1267.5991	3.0E-4
			ITGASSGIGEQLAYEYACR	C18:+57.02146	0.0061	2045.9631	2045.9601	0.003
			LDHLVNNAGMTQISMFENIEDITR	M15:+15.99491	2.8E-9	2777.324	2777.3237	2.0E-4
			VVLITGASSGIGEQLAYEYACR	C21:+57.02146	6.3E-10	2357.179	2357.181	-0.0021
AT5G51820.1	Phosphoglucomutase. chloroplastic	19	FVFTDGSR		0.0087	928.45184	928.4527	-9.0E-4
			LSICGEESFGTGSDHIR	C4:+57.02146	2.0E-4	1864.8496	1864.8499	-2.0E-4
			LVSVADVVK		0.025	929.5655	929.567	-0.0015
AT5G52300.1	Low-temperature-induced 65 kDa protein	28, 30-32	PYGHEQAEEPIR		4.5E-7	1425.6775	1425.6761	0.0013
			ESQLTRPYGHEQAEEPIR		4.3E-4	2140.0422	2140.0422	1.0E-4
			MESQLTRPYGHEQAEEPIR	M1:+15.99491 - M1:+42.01057	1.3E-4	2329.0884	2329.0881	1.0E-4
			SLSHAGETNVPASEEIVPPGTK		5.5E-10	2220.1162	2220.1147	0.0015
			RLEEDPAAPGGGSDYLSGVSNYQSK		2.2E-11	2597.2134	2597.212	0.0014
			TFAPGGEDDYLGGQR		5.2E-8	1582.7153	1582.7137	0.0017
			EAPTHYPLGVSEFSDR		1.8E-4	1804.8508	1804.8505	3.0E-4
			VFPVVSSDHTKPIEPVSLQDTSYGHEALADPVR		5.0E-15	3590.8162	3590.813	0.0032
			PIEPVSLQDTSYGHEALADPVR		3.9E-8	2394.1987	2394.194	0.0046
			GGEAGVPEIAESLGR		1.5E-5	1441.7303	1441.7286	0.0017
			EAHQEPLNTPVSLLSATEDVTR		7.9E-13	2407.2134	2407.2104	0.0031
			TTETSDWEAK		0.018	1167.5164	1167.5168	-5.0E-4
			LGYTGENGGGQSESPVKDETPR		1.3E-5	2278.0605	2278.0586	0.0019
			DLPTGTHDQFSPELSRPK		3.9E-6	2025.0092	2025.004	0.0051
			REAPTHYPLGVSEFSDR		7.4E-5	1960.9546	1960.9517	0.003
			LEEDPAAPGGGSDYLSGVSNYQSK		2.2E-6	2441.1174	2441.1106	0.0068
			EAPTHYPLGVSEFSDR	E1:-18.01056	3.6E-6	1786.8411	1786.8398	0.0011
			NTPVSLLSATEDVTR		5.1E-5	1602.8325	1602.8337	-0.0013
AT5G52640.1	Heat shock protein 81-1	11	TLSIIDSGIGMTK	M11:-29.9928	6.6E-4	1305.7281	1305.7264	0.0017
AT5G56000.1	Heat shock protein 90-4	9	SGDELTSLK		0.011	949.4836	949.4841	-5.0E-4
			HFSVEGQLEFK		1.5E-5	1320.6592	1320.6587	5.0E-4
			SLSNDWEEHLAVK		0.014	1527.746	1527.7441	0.0017
			RAPFDLFDTK		0.02	1209.6256	1209.6267	-0.0011
			TNNTLTIIDSGIGMTK	M14:-29.9928	6.5E-9	1648.8724	1648.8756	-0.0032
			LDGQPELFIH		0.032	1168.6018	1168.6001	0.0017
AT5G56010.1	Heat shock protein 90-3	11	ELISNSSDALDK		7.8E-4	1291.6376	1291.638	-4.0E-4
			ADLVNNLGTIAR		4.5E-5	1256.696	1256.6962	-1.0E-4
AT5G56680.1	Heat shock protein 90-4	24, 25	VIDVGTVDASK		0.0092	1103.5917	1103.5947	-0.003
			GNVVAELK		0.043	829.47687	829.4782	-0.0013
			LEQDLIDNPPPTEADVEAAR		9.6E-7	2193.0688	2193.0674	0.0015
			VSLENDGSTVQR		6.0E-9	1304.6448	1304.6445	2.0E-4
			AVSLENDGSTVQR		3.7E-4	1375.6823	1375.6816	6.0E-4
			TILDRPDGGAGLAGQTVR		3.2E-6	1796.9652	1796.9618	0.0035
