# Supplementary material for: Are Methionine Sulfoxide-Containing Proteins Related to Seed Longevity? A Case Study of Arabidopsis thaliana Dry Mature Seeds Using Cyanogen Bromide Attack and Two-Dimensional-Diagonal Electrophoresis
Source: Plants (Basel). 2022 Feb 21;11(4):569. doi: 10.3390/plants11040569 (PMC8875303; doi:10.3390/plants11040569)
Supplement: Supplementary file 1 [file plants-11-00569-s001.zip › plants-1599886(1)/Table S2.xlsx]

## Sheet: TABLE S2
TABLE S2: List of identified proteins considered as abundant proteins in 2Dd-CNBr analysis. TAIRacc.: The Arabidopsis Information Resource (TAIR) accession (acc.) Protein name: identification by BLASTP log(E-value): E-value of the protein, expressed in log. Cov (%): percentage of peptide sequence coverage MW (kDa): theoretical molecular weight Uniques: number of unique peptides (different sequenc…
TAIRacc.	Protein name	log(E value)	Cov (%)	MW	Uniques	PAI	Spot#	Sequence	Modifications	E-value	Exp MH+	Th MH+	DeltaMH+
AT1G05510.1	Uncharacterized protein	-43.95485	38	2022-02-27	10	1.5555556	48	GGFLFMPGVPEAIQR	M6:-29.9928	4.4E-8	1588.8527	1588.8486	0.004
								GGFLFMPGVPEAIQR	M6:+15.99491	4.3E-5	1634.8386	1634.8363	0.0022
								HFCGHINEDMR	C3:+57.02146	0.018	1415.5945	1415.5947	-2.0E-4
								IYDGPDANAR		4.0E-6	1091.5055	1091.512	-0.0066
								LFMTLPDDEK	M3:+15.99491	0.0086	1224.5748	1224.5822	-0.0072
								LFMTLPDDEK	M3:-29.9928	6.4E-5	1178.5895	1178.5944	-0.0049
								LFMTLPDDEK		1.5E-4	1208.5884	1208.5872	0.0012
								LFMTLPDDEKK	M3:-29.9928	3.1E-5	1306.6895	1306.6893	1.0E-4
								LIGLEYIVTEK		6.2E-4	1277.739	1277.7356	0.0035
								PGVPEAIQR		7.8E-4	966.5344	966.5371	-0.0027
								QCLIYDGPDANAR	C2:+57.02146	1.3E-5	1492.6934	1492.6853	0.008
								VDTAASAVQSFAPINQIHQH		3.6E-6	2134.0686	2134.068	5.0E-4
								VYHFWQVDLGH		0.0057	1400.6733	1400.675	-0.0017
AT1G13440.1	Glyceraldehyde-3-phosphate dehydrogenase cytosolic	-68.93518	33	36.8	14	1.3571428	35-37	AGIALSDKFVK		0.021	1148.6694	1148.6678	0.0016
								DAPMFVVGVNEHEYK	M4:+15.99491	2.3E-4	1750.813	1750.8109	0.002
								GILGYTEDDVVSTDFVGDNR		2.2E-14	2172.0105	2172.0095	0.001
								IGINGFGR		0.0071	833.4635	833.4632	3.0E-4
								KVVISAPSK		1.6E-4	928.5822	928.583	-8.0E-4
								LVSWYDNEWGYSSR		1.7E-7	1761.791	1761.7872	0.0039
								TEDDVVSTDFVGDNR		2.8E-7	1668.7402	1668.7352	0.0051
								TLLFGEKPVTVFGIR		4.4E-7	1676.975	1676.9738	0.0012
								VPTVDVSVVDLTVR		6.7E-8	1498.8497	1498.848	0.0018
								VSVVDLTVR		4.7E-4	987.5834	987.5837	-3.0E-4
								VVDLIVHM	M8:-29.9928	0.043	895.5241	895.5252	-0.0011
								VVDLIVHMSK	M8:-29.9928	1.2E-5	1110.6528	1110.6522	7.0E-4
								VVDLIVHMSK	M8:+15.99491	2.9E-4	1156.6417	1156.6399	0.0018
								VVDLIVHMSK		0.001	1140.6444	1140.645	-6.0E-4
								VVDLTVR		0.01	801.4846	801.4833	0.0013
								YDSVHGQWK		0.0028	1119.5221	1119.5222	-2.0E-4
AT1G54870.1	Glucose and ribitol dehydrogenase homolog	-124.534035	42	36.7	18	1.9285715	46	AAEQYESSTIEEIDEPR		1.2E-10	1966.8923	1966.888	0.0043
								ASLLDYTATK		0.009	1082.5725	1082.5732	-7.0E-4
								DAQETLQMLK	M8:-29.9928	5.1E-4	1146.6035	1146.6005	0.0029
								DAQETLQMLK		9.6E-4	1176.5922	1176.5933	-0.0011
								EGSSIINTTSVNAYK		2.0E-6	1583.7953	1583.7916	0.0037
								EHVMESSPQFSSSDYQPSNK	M4:-29.9928	0.003	2253.9893	2253.99	-6.0E-4
								EHVMESSPQFSSSDYQPSNK	M4:+15.99491	0.0024	2299.9788	2299.9775	0.0011
								EHVMESSPQFSSSDYQPSNK		2.7E-6	2283.9805	2283.9827	-0.0021
								EPIAIPTDLGFDENCK	C15:+57.02146	5.1E-7	1818.8608	1818.8583	0.0026
								EPIAIPTDLGFDENCKR	C15:+57.02146	1.3E-11	1974.9604	1974.9594	0.001
								GNASLLDYTATK		1.6E-5	1253.6376	1253.6376	-1.0E-4
								GQEEKDAQETLQMLK		0.0032	1747.8567	1747.8535	0.0031
								IDVLINNAAEQYESSTIEEIDEPR		3.0E-14	2748.3245	2748.3215	0.003
								KEGSSIINTTSVNAYK		4.5E-4	1711.887	1711.8865	5.0E-4
								RVVDEVVNAFGR		3.7E-7	1360.7329	1360.7336	-7.0E-4
								SYFFLTR		0.037	933.48315	933.4833	-2.0E-4
								TNIFSYFFLTR		5.7E-8	1408.7286	1408.7264	0.0022
								TSDSKEPIAIPTDLGFDENCK	C20:+57.02146	1.1E-13	2337.0935	2337.0918	0.0016
								TSDSKEPIAIPTDLGFDENCKR	C20:+57.02146	4.0E-11	2493.193	2493.193	1.0E-4
								VALITGGDSGIGR		8.9E-6	1215.6705	1215.6696	0.001
								VVDEVVNAFGR		5.4E-8	1204.6307	1204.6324	-0.0018
AT2G01210.1	Leucine-rich repeat receptor-like protein kinase	-4.9948196	4	78.2	2	0.28	8	VVSLSIPR		0.002	870.5362	870.5412	-0.0049
								YIDLTFNNLSGPIPQTGALMNR		0.023	2435.2563	2435.239	0.017
AT2G19900.1	NADP-malic enzyme 1	-36.34366	17	64.1	15	0.4347826	12, 13, 16	AIKPTVLIGSSGVGR		0.022	1454.8707	1454.8694	0.0014
								ALTELQER		0.0043	959.51465	959.5161	-0.0014
								EVIEAMSSINER	M6:-29.9928	7.0E-5	1347.6769	1347.6755	0.0014
								GLLPPVVLDQK		0.0052	1178.7146	1178.7148	-1.0E-4
								IWLVDSK		0.031	860.4881	860.4881	0
								KDSLQDFK		0.024	980.50385	980.5052	-0.0013
								KPWAHEHEPVK		3.9E-7	1357.6996	1357.7017	-0.002
								LALYSALGGVR		0.0059	1119.6511	1119.6525	-0.0014
								LLNDEFYIGLR		1.3E-4	1352.7224	1352.7213	0.0012
								NIQVIVVTDGER		2.2E-5	1342.7327	1342.7329	-3.0E-4
								PSACLPVTIDVGTNNEK	C4:+57.02146	1.8E-7	1814.8959	1814.8958	1.0E-4
								QMNASVEESR		0.011	1150.5159	1150.5161	-3.0E-4
								RPQGLFISLK		0.038	1158.699	1158.6998	-8.0E-4
								SLSVSSGYSLLR		0.002	1268.6855	1268.6849	7.0E-4
								YMALTELQER	M2:+15.99491	3.8E-6	1269.6163	1269.6147	0.0015
								YMALTELQER	M2:-29.9928	7.1E-4	1223.6287	1223.6271	0.0016
								YMALTELQER		8.9E-5	1253.6226	1253.6199	0.0027
AT2G28490.1	Cupin domain-containing protein	-49.57913	21	55.6	16	2022-02-01	45, 46, 48, 49	EAVILPTPAAAPPH		7.9E-6	1383.763	1383.7635	-6.0E-4
								EAVILPTPAAAPPHV		3.8E-5	1482.8313	1482.8319	-6.0E-4
								EAVILPTPAAAPPHVG		3.0E-5	1539.8564	1539.8534	0.003
								EAVILPTPAAAPPHVGE		0.018	1669.9036	1668.896	2022-08-01
								FLVGSNSLLR		0.0049	1105.6382	1105.6368	0.0013
								GSGSSECEDSYNIYDK	C7:+57.02146	5.5E-5	1810.7076	1810.7076	0
								GVDEETMR		0.047	936.409	936.4095	-6.0E-4
								NRPQFLVGSN		0.014	1131.5911	1131.591	1.0E-4
								NRPQFLVGSNSLLR		1.4E-5	1600.8932	1600.8922	0.001
								QGEATLGVICK	C10:+57.02146	1.5E-4	1175.6099	1175.6093	6.0E-4
								QGEATLGVICK	C10:+57.02146 - Q1:-17.02655	0.0011	1158.5844	1158.5828	0.0016
								SIAFGVDEETMR	M11:-29.9928	1.0E-4	1324.6381	1324.6384	-3.0E-4
								SIAFGVDEETMR	M11:+15.99491	0.0034	1370.6259	1370.6261	-2.0E-4
								SIAFGVDEETMR		9.1E-5	1354.6309	1354.6312	-3.0E-4
								TGPFEFVGFTTSAHK		0.044	1625.7996	1625.7963	0.0033
								VSVGDVFWIPR		4.8E-6	1274.6914	1274.6896	0.0018
								WIPAGSVFYLHNTGLGQR		0.0051	2016.0549	2016.0454	0.0095
								YFAFCQIASR	C5:+57.02146	5.2E-6	1262.5991	1262.5991	1.0E-4
								YLHNTGLGQR		0.0049	1158.602	1158.6019	1.0E-4
AT2G36460.1	Fructose-bisphophate aldolase 6	-57.47755	38	38.3	16	0.9444444	34, 36	AIHENAYGLAR		0.0024	1214.6283	1214.628	3.0E-4
								ALSDHHVLLEGTLLKPN		8.7E-4	1857.0233	1857.0233	0
								ALSDHHVLLEGTLLKPNM	M18:-29.9928	0.024	1958.0771	1958.071	0.0062
								ALSDHHVLLEGTLLKPNM	M18:-48.0034	4.8E-7	1940.0609	1940.0604	6.0E-4
								ANSEATLGAYK		0.0063	1124.5591	1124.5587	5.0E-4
								AQEAFLVR		0.043	933.5164	933.5157	8.0E-4
								GLVPIVEPEILVDGSHDIQK		1.4E-8	2158.1804	2158.1758	0.0047
								GTVELAGTNGETTTQGLDGLGDR		4.9E-14	2262.0874	2262.0847	0.0025
								IGVNEPSQLAIHENAYGLAR		3.3E-7	2152.1174	2152.115	0.0025
								INLGVGAYR		3.1E-4	962.54224	962.5422	0
								KPWSLSFSFGR		0.0014	1311.6836	1311.6849	-0.0013
								LASINVENVESNR		8.3E-4	1444.7422	1444.7395	0.0027
								LGEGAAESLHVK		0.029	1210.6406	1210.6431	-0.0024
								LSGGQSEEEATR		8.3E-4	1263.5818	1263.5815	2.0E-4
								SSDGTPFVDMLK	M10:+15.99491	0.0092	1312.6106	1312.6094	0.0012
								SSDGTPFVDMLK	M10:-29.9928	0.002	1266.6182	1266.6217	-0.0035
								SSDGTPFVDMLK		0.042	1296.615	1296.6145	6.0E-4
								VAPEVIAEH		3.9E-4	964.50903	964.5102	-0.0012
								VLLEGTLLKPNM	M12:-29.9928	0.014	1297.7733	1297.773	3.0E-4
AT3G21370.1	Beta glucosidase 19	-228.68166	45	59.9	42	2.7222223	12, 13, 18	AAFQVEGAVNEGCR	C13:+57.02146	9.5E-5	1507.697	1507.6962	8.0E-4
								AEAVDAFR		0.014	878.43634	878.4371	-7.0E-4
								DTDLSVALNDHNR		4.8E-7	1469.7015	1469.6982	0.0032
								EGVQFYHDLIDELLK		1.0E-8	1818.9257	1818.9277	-0.002
								EPEDVEGGQATVNR		0.0033	1500.6941	1500.6929	0.0012
								FEPEDVEGGQATVNR		1.8E-7	1647.76	1647.7614	-0.0013
								FGTATAAFQVEGAVNEGCR	C18:+57.02146	9.6E-10	1984.9213	1984.9186	0.0027
								FGVYYIDFK		0.013	1151.578	1151.5776	4.0E-4
								GKIGIAHSPAWFEPEDVEGGQATVNR		4.0E-5	2767.3823	2765.365	2.018
								HDLIDELLK		1.1E-5	1095.6057	1095.6049	8.0E-4
								HLDPTTFGDYPQSM	M14:-48.0034	0.021	1560.6975	1560.6969	5.0E-4
								HLDPTTFGDYPQSM	M14:-29.9928	0.0049	1578.7108	1578.7075	0.0034
								HLDPTTFGDYPQSMK	M14:+15.99491	7.8E-6	1752.7968	1752.7902	0.0065
								HLDPTTFGDYPQSMK	M14:-29.9928	0.0044	1706.8069	1706.8025	0.0044
								HLDPTTFGDYPQSMK		0.02	1736.7971	1736.7953	0.0019
								HLLALNEAICEDK	C10:+57.02146	1.8E-5	1525.7694	1525.7683	0.0011
								HNLLVGHAEAVDAFR		0.007	1648.8606	1648.8558	0.0047
								HWDTPADLEDEYGGFLSER		6.5E-14	2236.9807	2236.9785	0.0021
								IGIAHSPAWFEPEDVEGGQATVNR		2.1E-12	2580.249	2580.2483	9.0E-4
								KLNTDGFR		0.014	950.50543	950.5058	-4.0E-4
								LDPTTFGDYPQSMK	M13:+15.99491	0.022	1615.7312	1615.7313	-1.0E-4
								LDPTTFGDYPQSMK		0.003	1599.7386	1599.7365	0.0023
								LKDSTDFVGINYYTSFFAK		6.8E-9	2216.0977	2216.0913	0.0062
								LLVGHAEAVDAFR		5.0E-5	1397.7552	1397.754	0.0012
								LNTDGFR		0.018	822.40967	822.4109	-0.0012
								LVGHAEAVDAFR		2.8E-7	1284.6652	1284.6699	-0.0048
								NDITPLVTVFH		9.8E-4	1255.6683	1255.6685	-2.0E-4
								NHNADEAVDFYHR		2.0E-9	1587.6938	1587.6938	-1.0E-4
								NLLVGHAEAVDAFR		9.7E-8	1511.7955	1511.7969	-0.0014
								NPTWATDALVEFEPK		3.9E-8	1717.845	1717.8436	0.0014
								NWITFNEPWVFSR		1.5E-9	1695.8275	1695.8282	-7.0E-4
								QVEGAVNEGCR	C10:+57.02146	4.0E-4	1218.5533	1218.5536	-2.0E-4
								QVEGAVNEGCR	C10:+57.02146 - Q1:-17.02655	0.018	1201.5265	1201.527	-5.0E-4
								SGFEPYVVSH		0.019	1121.5269	1121.5266	2.0E-4
								SGFEPYVVSHN		1.9E-4	1235.5697	1235.5696	1.0E-4
								SGFEPYVVSHNLLVGH		4.5E-6	1754.8871	1754.8865	7.0E-4
								SGFEPYVVSHNLLVGHAEAVDAFR		1.0E-15	2614.3064	2614.3054	0.0011
								SGFEPYVVSHNLLVGHAEAVDAFRK		5.2E-13	2742.4048	2742.4004	0.0046
								SHNLLVGHAEAVDAFR		5.3E-6	1735.8823	1735.888	-0.0055
								SPAWFEPEDVEGGQATVNR		3.1E-9	2088.968	2088.9624	0.0055
								TPADLEDEYGGFLSER		2.5E-12	1798.8131	1798.8134	-3.0E-4
								VGHAEAVDAFR		5.9E-6	1171.584	1171.5859	-0.0019
								VVSHNLLVGHAEAVDAFR		0.0019	1934.026	1934.0247	0.0013
								WFEPEDVEGGQATVNR		2.3E-7	1833.8402	1833.8406	-5.0E-4
								YKEDIQLMK	M8:+15.99491	0.025	1183.6035	1183.6031	3.0E-4
								YNSPEIIITENGYGEDLGDK		1.7E-5	2227.0427	2227.0405	0.0023
								YNSPEIIITENGYGEDLGDKDTDLSVALNDHNR		1.8E-11	3677.717	3677.7207	-0.0036
AT4G20850.1	Tripeptidyl peptidase II	-103.91065	20	152.1	30	0.4923077	1, 3, 4	AEGIPVSPYSVR		0.01	1274.6731	1274.6744	-0.0012
								ALENTSTPVGDLPEDK		2.0E-8	1685.8247	1685.8232	0.0014
								DNPVSYPISY		0.04	1154.5372	1154.5369	4.0E-4
								DNPVSYPISYVVPPNKPEEDK		1.1E-4	2387.1797	2387.177	0.0026
								DNPVSYPISYVVPPNKPEEDKK		1.2E-6	2515.2783	2515.272	0.0064
								DQLADALYQK		0.005	1164.5892	1164.59	-7.0E-4
								EELLLDGSEAPIK		3.0E-5	1413.7489	1413.7476	0.0013
								ELVPFEECLELHSTDEGVVR	C8:+57.02146	3.3E-7	2358.1262	2358.1287	-0.0024
								FESQFFMISDTNKR	M7:-29.9928	5.2E-8	1719.8331	1719.8341	-0.001
								FVDLVTEAVNK		5.4E-4	1234.6688	1234.6682	6.0E-4
								GVGVDKEELLLDGSEAPIK		1.3E-7	1969.0537	1969.0492	0.0045
								HENVELLEK		6.2E-5	1110.579	1110.5793	-4.0E-4
								ILEGLLSR		0.029	900.55023	900.5517	-0.0015
								IPVTIIIPK		0.0031	993.6711	993.6711	0
								ISHHEEIIEAANEVVR		4.2E-10	1845.9479	1845.9458	0.0021
								LEDSAEVKPYIPLLNNR		1.8E-8	1971.0554	1971.055	5.0E-4
								LQLYLR		0.0017	805.49286	805.4935	-6.0E-4
								LTTGQGLMQVDK	M8:-29.9928	0.028	1260.6788	1260.6798	-0.001
								LTTGQGLMQVDK		4.2E-4	1290.6696	1290.6726	-0.0031
								LVGEISYGK		0.024	965.533	965.5306	0.0024
								LVPIAVLNK		0.02	966.6348	966.6351	-3.0E-4
								PYIPLLNNR		0.0016	1099.626	1099.6263	-3.0E-4
								QILALTLTYK		0.0072	1163.7043	1163.7039	5.0E-4
								QSTEWTIQVDPK		3.0E-6	1431.712	1431.7119	2.0E-4
								SEYPDYTPLLAK		1.4E-4	1396.7014	1396.7	0.0015
								SVDVDELAR		0.0012	1003.5087	1003.5059	0.0028
								VEAEALLASEK		0.012	1159.6229	1159.6208	0.002
								VPDYLLLTNNGR		3.2E-6	1374.7383	1374.738	2.0E-4
								VPYQPIDAQLK		0.02	1271.6943	1271.6998	-0.0055
								VVPPNKPEEDK		0.011	1251.6565	1251.6584	-0.0019
								VYAMGDVYPESSK	M4:+15.99491	4.9E-5	1461.6576	1461.657	5.0E-4
AT4G28520.1	12S seed storage protein CRC	-393.32632	50	58.1	94	6.4347825	1-4, 10-20, 45, 46	ADVYKPSLGR		0.03	1105.6002	1105.6005	-2.0E-4
								AGNNQQGGFGGSQQQQEQK		8.7E-4	1990.8976	1990.8966	0.001
								ALPLEVISNGFQISPEEAR		7.1E-6	2070.0898	2070.087	0.0028
								AQVIAQALK		0.0072	941.57794	941.5783	-4.0E-4
								CVGVSVAR	C1:+57.02146	5.0E-5	847.4448	847.4459	-0.0011
								EILYCTGGQGR	C5:+57.02146	0.016	1253.5946	1253.5947	-2.0E-4
								FHLAGNNQQGGFGGSQQQQEQK		7.6E-5	2388.1099	2388.108	0.0018
								FNTLETTLTR		7.2E-5	1195.6326	1195.6322	4.0E-4
								FQVVRPPLR		0.0019	1111.6742	1111.674	3.0E-4
								GDVFANTPGSAH		0.042	1172.5336	1172.5334	0
								GDVFANTPGSAHW		5.8E-7	1358.6172	1358.6128	0.0044
								GDVFANTPGSAHWIY		7.8E-4	1634.7632	1634.7603	0.0029
								GFDAQVIAQALK		2.0E-7	1260.6969	1260.6951	0.0018
								GGFGGSQQQQEQK		0.0031	1378.6348	1378.635	-2.0E-4
								GLEETICSMR	C7:+57.02146 - M9:-29.9928	0.0047	1165.551	1165.5522	-0.0011
								GLEETICSMR	C7:+57.02146 - M9:+15.99491	2.9E-5	1211.5396	1211.5399	-4.0E-4
								GLEETICSMR	C7:+57.02146	7.2E-6	1195.5482	1195.545	0.0032
								GNIVRVKGPF		3.4E-6	1086.6423	1086.6423	1.0E-4
								GNIVRVKGPFQVVRPPLR		0.0023	2032.2289	2032.2295	-6.0E-4
								GNNQQGGFGGSQQQQEQK		4.3E-7	1919.8585	1919.8595	-9.0E-4
								GPFQVVR		0.0097	802.4569	802.4574	-5.0E-4
								GPFQVVRPPL		3.9E-6	1109.6462	1109.647	-8.0E-4
								GPFQVVRPPLR		6.1E-4	1265.7479	1265.748	-1.0E-4
								GPFQVVRPPLRQPY		9.4E-5	1653.925	1653.9229	0.0023
								GPFQVVRPPLRQPYESEEWR		1.3E-4	2470.2678	2470.263	0.0049
								GQLVVIPQGFAYVVQSHGNK		3.9E-7	2141.1506	2141.1506	1.0E-4
								GVLQGNAMVLPK	M8:+15.99491	0.0093	1242.6907	1242.6879	0.0027
								GVLQGNAMVLPK	M8:-29.9928	0.0024	1196.7008	1196.7002	7.0E-4
								HLAGNNQQGGFGGSQQQQEQK		1.5E-12	2241.039	2241.0396	-4.0E-4
								HQKVEHVR		0.016	1032.5702	1032.5702	0
								IANYQNQLDR		5.6E-6	1234.6189	1234.6179	0.001
								IDVQLAQQLQ		0.046	1155.6366	1155.6372	-7.0E-4
								IDVQLAQQLQNQ		3.3E-5	1397.7378	1397.7386	-0.001
								IDVQLAQQLQNQQ		0.025	1525.799	1525.7972	0.0016
								IDVQLAQQLQNQQD		0.027	1640.8247	1640.8243	4.0E-4
								IDVQLAQQLQNQQDSR		1.6E-8	1883.9615	1883.9574	0.0042
								IDVQLAQQLQNQQDSRGNIV		3.5E-6	2267.1526	2267.174	-0.022
								IDVQLAQQLQNQQDSRGNIVR		3.2E-10	2423.2844	2423.2754	0.009
								IQVVNDNGQNVLDQQVQK		5.7E-7	2039.056	2039.052	0.004
								ISFKTNENAMISTLAGRTSLLR		0.049	2424.2961	2423.308	0.988
								ISYVVQGTGISGR		1.1E-7	1336.7241	1336.7224	0.0017
								KGPFQVVRPPLR		0.0079	1393.8431	1393.8431	0
								KIDVQLAQQLQNQQDSR		6.5E-7	2012.0538	2012.0524	0.0015
								LAGNNQQGGFGGSQQQQEQK		0.037	2104.9702	2103.981	0.989
								LAQQLQNQQDSR		7.7E-4	1428.7212	1428.7194	0.0017
								LAQQLQNQQDSRGNIVR		3.4E-6	1968.0381	1968.0374	7.0E-4
								LDIANYQNQLDR		1.8E-4	1462.7313	1462.7289	0.0024
								LLDIANYQNQLDR		1.2E-8	1575.8159	1575.813	0.003
								NANEILYCTGGQGR	C8:+57.02146	2.2E-4	1552.7229	1552.7177	0.0052
								NLWSGFDAQVIAQ		3.5E-4	1448.7161	1448.7173	-0.0012
								NLWSGFDAQVIAQALK		2.3E-7	1760.9323	1760.9333	-0.0011
								NLWSGFDAQVIAQALKIDVQLAQQLQNQQDSR		4.6E-14	3625.8726	3625.8726	1.0E-4
								NNQQGGFGGSQQQQEQK		1.6E-5	1862.8353	1862.838	-0.0026
								NQQGGFGGSQQQQEQK		1.8E-6	1748.7946	1748.795	-5.0E-4
								NYQNQLDR		0.033	1050.4961	1050.4967	-7.0E-4
								PRVFHLAGNNQQGGFGGSQQQQEQK		0.0099	2742.3508	2740.33	2022-02-02
								QGGFGGSQQQQEQK	Q1:-17.02655	3.5E-6	1489.67	1489.667	0.003
								QGQPWEGQGQQGQQGR		1.7E-4	1768.8052	1768.8114	-0.0063
								QGQPWQGR		0.0013	956.47	956.4701	-2.0E-4
								QGQQGQPWEGQGQQGQQGFR		5.1E-13	2229.0215	2229.0183	0.0031
								QGQQGQPWEGQGQQGQQGFR	Q1:-17.02655	0.0014	2211.9841	2211.992	-0.0078
								QGQQGQPWEGQGQQGQQGR		1.4E-8	2081.9521	2081.95	0.0022
								QGQQGQPWEGQGQQGQQGR	Q1:-17.02655	9.8E-8	2064.924	2064.9236	5.0E-4
								QGQQQGQPWQGR		1.3E-4	1397.673	1397.6674	0.0057
								QGQQQGQPWQGR	Q1:-17.02655	6.8E-4	1380.639	1380.6407	-0.0017
								QLQNQQDSR		0.035	1116.5387	1116.5397	-9.0E-4
								QLQNQQDSR	Q1:-17.02655	7.4E-4	1099.513	1099.5131	-2.0E-4
								QLQNQQDSRGNIVR		1.5E-4	1655.8574	1655.8575	-2.0E-4
								QPYESEEWR		0.0062	1223.5303	1223.5332	-0.0029
								QPYESEEWR	Q1:-17.02655	0.0022	1206.5055	1206.5066	-0.0012
								QPYESEEWRHPR		2.5E-4	1613.7483	1613.746	0.0024
								QPYESEEWRHPR	Q1:-17.02655	1.3E-5	1596.7201	1596.7194	6.0E-4
								QPYESEEWRHPRSPQ		0.0011	1925.8906	1925.8893	0.0013
								QQGGFGGSQQQQEQK		0.045	1634.7488	1634.7522	-0.0034
								QQLQNQQDSR	Q1:-17.02655	0.0063	1227.5715	1227.5717	-1.0E-4
								QVIAQALKIDVQLAQQLQNQQDSR		7.5E-7	2735.4885	2735.4802	0.0082
								QVVRPPLR		0.012	964.6059	964.6055	4.0E-4
								RGDVFANTPGS		0.028	1120.5382	1120.5386	-4.0E-4
								RGDVFANTPGSAHW		2.1E-5	1514.7161	1514.7139	0.0022
								RGDVFANTPGSAHWIY		2.1E-4	1790.8607	1790.8613	-6.0E-4
								RQPYESEEWR		0.02	1379.634	1379.6343	-3.0E-4
								RQSLGVPPQLQNECNLDNLDVLQATETIK	C14:+57.02146	1.0E-15	3293.6953	3293.68	0.015
								SEAGQIEYWDHNHPQLR		4.7E-6	2079.966	2079.9636	0.0024
								TLPILEYVR		1.4E-4	1103.6466	1103.6462	3.0E-4
								TNENAMISTLAGR	M6:+15.99491	1.4E-10	1393.6742	1393.6744	-3.0E-4
								TNENAMISTLAGR	M6:-29.9928	6.7E-8	1347.6864	1347.6866	-3.0E-4
								VFHLAGNNQQG		0.028	1184.5759	1184.581	-0.0052
								VFHLAGNNQQGGF		2.3E-7	1388.6711	1388.671	1.0E-4
								VFHLAGNNQQGGFG		0.0066	1445.6915	1445.6925	-0.001
								VFHLAGNNQQGGFGGSQ		4.9E-9	1717.8053	1717.8044	7.0E-4
								VFHLAGNNQQGGFGGSQQQ		3.0E-6	1973.9241	1973.9218	0.0024
								VFHLAGNNQQGGFGGSQQQQ		2.5E-12	2101.9827	2101.9802	0.0025
								VFHLAGNNQQGGFGGSQQQQE		3.3E-7	2231.0256	2231.023	0.0028
								VFHLAGNNQQGGFGGSQQQQEQ		3.5E-6	2359.0833	2359.0813	0.0018
								VFHLAGNNQQGGFGGSQQQQEQK		5.9E-10	2487.182	2487.1765	0.0055
								VKGPFQVVRPPLR		0.027	1492.9098	1492.9115	-0.0017
								VQLAQQLQNQQDSR		5.2E-4	1655.8605	1655.846	0.014
								VVPGCAETFMDSQPMQGQQQGQPWQGR	C5:+57.02146 - M10:+15.99491 - M15:+15.99491	0.0041	3079.346	3079.346	-1.0E-4
								VVQGTGISGR		7.0E-4	973.54236	973.5429	-6.0E-4
								WIYNSGEQPLVIIALLDIANYQNQLDR		1.0E-15	3159.6533	3159.6477	0.0056
								YESEEWR		0.0076	998.4219	998.4218	0
								YNMNANEILYCTGGQGR	C11:+57.02146 - M3:-29.9928	1.8E-9	1930.8728	1930.8716	0.0012
								YNMNANEILYCTGGQGR	C11:+57.02146 - M3:+15.99491	6.9E-6	1976.8622	1976.8593	0.0028
								YNMNANEILYCTGGQGR	C11:+57.02146	2.3E-11	1960.865	1960.8644	5.0E-4
								YQNQLDR		0.0019	936.4536	936.4538	-2.0E-4
AT5G50600.1	11-beta-hydroxysteroid dehydrogenase 1A	-85.64451	35	39	26	1.3888888	39, 41	AALPYLR		0.017	803.4774	803.4778	-4.0E-4
								DDTITHFGR		0.0039	1061.5056	1061.5015	0.0041
								DVQVGPFPVASASGCAK	C15:+57.02146	0.0018	1689.8313	1689.8269	0.0044
								ELGSPNVVTVH		0.024	1151.6072	1151.606	0.0012
								ELGSPNVVTVHADVSK		0.022	1651.8672	1651.8654	0.0018
								ELGSPNVVTVHADVSKPDDCR	C20:+57.02146	3.1E-5	2295.103	2295.1038	-7.0E-4
								ENIEDITR		0.0086	989.4897	989.4902	-6.0E-4
								FENIEDITR		1.9E-5	1136.5579	1136.5587	-8.0E-4
								GACLALTAR	C3:+57.02146	0.014	932.4986	932.4986	-1.0E-4
								IMDIPGVR		0.0011	900.49677	900.4976	-8.0E-4
								ISMFENIEDITR	M3:-29.9928	5.0E-7	1437.7242	1437.7224	0.0018
								ITGASSGIGEQLAYEYACR	C18:+57.02146	0.0061	2045.9631	2045.9601	0.003
								IVDDTITHFGR		2.0E-7	1273.6561	1273.654	0.0022
								LDHLVNNAGMTQISMFENIEDITR	M15:+15.99491	2.8E-9	2777.324	2777.3237	2.0E-4
								LEEVAEIAR		0.0057	1029.5587	1029.5579	8.0E-4
								MFENIEDITR		8.5E-5	1267.5995	1267.5991	3.0E-4
								MSFYNASK	M1:-29.9928	0.0088	917.438	917.4368	0.0012
								MSFYNASK	M1:+15.99491	0.016	963.42334	963.4245	-0.0011
								NRLEEVAEIAR		2.0E-6	1299.7015	1299.702	-5.0E-4
								SSGIGEQLAYEYACR	C14:+57.02146	1.1E-7	1703.7661	1703.7698	-0.0037
								SSSAAWLTAPR		3.8E-5	1146.5906	1146.5906	-1.0E-4
								STIFSENLYGK		0.0024	1258.63	1258.6318	-0.0018
								STLYPESIR		0.0028	1065.5631	1065.5579	0.0052
								VVLITGASSGIGEQLAYEYACR	C21:+57.02146	6.3E-10	2357.179	2357.181	-0.0021
								VVTVHADVSKPDDCR	C14:+57.02146	1.1E-5	1697.8269	1697.828	-0.0011
								YFSGEGELIVNQDMR	M14:-29.9928	4.4E-5	1727.8296	1727.8239	0.0057
								YVTEPSWFK		4.5E-4	1156.5684	1156.5677	6.0E-4
