# Supplementary material for: Are Methionine Sulfoxide-Containing Proteins Related to Seed Longevity? A Case Study of Arabidopsis thaliana Dry Mature Seeds Using Cyanogen Bromide Attack and Two-Dimensional-Diagonal Electrophoresis
Source: Plants (Basel). 2022 Feb 21;11(4):569. doi: 10.3390/plants11040569 (PMC8875303; doi:10.3390/plants11040569)
Supplement: Supplementary file 1 [file plants-11-00569-s001.zip › plants-1599886(1)/Table S3.xlsx]

## Sheet: TABLE S3
TABLE S3: List of peptides containing oxidized or reduced methionine identified spots collected from control 2Dd-CNBr. TAIRacc.: The Arabidopsis Information Resource (TAIR) accession (acc.) Protein name: identification by BLASTP Spot #: spot number Sequence: peptide sequences identified by LC-MS/MS Modifications: modifications of identified peptide (Da) (cysteine carbamidomethylation= +57.021464,…
TAIRacc.	Protein name	Spot#	Sequence	Modifications	E-value	Exp MH+	Th MH+	Delta MH+
AT5G20960.1	Indole-3-acetaldehyde oxidase	1, 2	VPAVYAVNMR	M9:-29.9928	2.6E-4	1089.6084	1089.6056	0.0028
			VPAVYAVNMR	M9:+15.99491	0.0014	1135.5886	1135.5933	-0.0047
AT5G56000.1	Heat shock protein 90-4	9	TNNTLTIIDSGIGMTK	M14:-29.9928	6.5E-9	1648.8724	1648.8756	-0.0032
AT5G52640.1	Heat shock protein 81-1	11	TLSIIDSGIGMTK	M11:-29.9928	6.6E-4	1305.7281	1305.7264	0.0017
AT1G77510.1	Protein disulfide isomerase-like 1-2	13, 14	LSGDEFDSFMALAEK	M10:+15.99491	0.0041	1675.754	1675.7524	0.0016
			LSGDEFDSFMALAEK	M10:-29.9928	0.02	1629.7678	1629.7646	0.0031
AT2G42560.1	Late embryogenesis abundant domain-containing protein	14, 15, 18	DQEMHQGGEEEKQPGFVSGAR	M4:+15.99491	1.6E-7	2332.0269	2332.0264	5.0E-4
			DQEMHQGGEEEKQPGFVSGAR	M4:-29.9928	6.6E-8	2286.0398	2286.0386	0.0012
			EAGNMTAEQAAR	M5:+15.99491	0.0033	1264.5597	1264.5591	7.0E-4
			EAGNMTAEQAAR	M5:-29.9928	4.5E-8	1218.5712	1218.5714	-2.0E-4
			GSNMPVSDEGEGETK	M4:+15.99491	5.3E-5	1552.6427	1552.6436	-8.0E-4
			HAELLAAGGEEMR	M12:-29.9928	0.003	1353.6743	1353.6761	-0.0018
			THEHGTTDPDYM	M12:-29.9928	0.0028	1373.5604	1373.5608	-4.0E-4
			THEHGTTDPDYM	M12:-48.0034	0.0082	1355.5508	1355.5502	5.0E-4
			THEHGTTDPDYMR	M12:-29.9928	0.021	1529.6589	1529.662	-0.003
			THEHGTTDPDYMR	M12:+15.99491	0.0025	1575.6498	1575.6497	1.0E-4
AT1G21750.1	Protein disulfide isomerase-like 1-1	21, 23	FPKLSGSEFDSFMAIAEK	M13:+15.99491	1.2E-7	2021.9996	2019.974	2.026
			LSGSEFDSFMAIAEK	M10:+15.99491	5.1E-7	1647.7543	1647.7574	-0.0032
AT4G12290.1	Amine oxidase	23	VGLSGILMVK	M8:+15.99491	0.048	1032.6134	1032.6125	8.0E-4
AT3G53040.1	Late embryogenesis abundant protein-like	27	TTTTEPERPGLIGSVMK	M16:-29.9928	1.4E-7	1786.9521	1786.955	-0.0028
			TTTTEPERPGLIGSVMK	M16:+15.99491	8.8E-8	1832.9412	1832.9427	-0.0015
AT5G52300.1	Low-temperature-induced 65 kDa protein	28, 30-32	MESQLTRPYGHEQAEEPIR	M1:+15.99491 - M1:+42.01057	1.3E-4	2329.0884	2329.0881	1.0E-4
AT2G36640.1	Late embryogenesis abundant protein (AtECP63)	33	ASDQMTGQTFNDVGR	M5:+15.99491	1.1E-8	1642.713	1642.713	0
			LTMPSDIVEETR	M3:+15.99491	5.9E-8	1406.6826	1406.6836	-9.0E-4
AT3G54400.1	Aspartyl protease family protein	34	ASGTSLPAQGLMGLGR	M12:+15.99491	1.2E-5	1531.793	1531.79	0.0028
			ASGTSLPAQGLMGLGR	M12:-29.9928	7.6E-7	1485.8026	1485.8024	2.0E-4
			ESISLQNQVSMNLAK	M11:-29.9928	0.0099	1631.8577	1631.8604	-0.0026
			ESISLQNQVSMNLAK	M11:+15.99491	3.2E-5	1677.853	1677.848	0.005
			ETNGLITEVLPEGSADSMTK	M18:-29.9928	2.3E-7	2062.03	2062.019	0.011
			GPLSLMSQAQSIYK	M6:-29.9928	1.1E-4	1492.806	1492.801	0.005
AT1G77120.1	Alcohol dehydrogenase class-P	34, 36	HCHSEESNMCDLLR	C2:+57.02146 - C10:+57.02146 - M9:-29.9928	0.021	1757.7325	1757.7334	-8.0E-4
			MTPTKPMVVETFSEYPPLGR	M1:+15.99491 - M7:+15.99491	2.6E-9	2312.1335	2312.1306	0.003
			PGMVVTFAPTGLTTEVK	M3:+15.99491	1.7E-8	1763.9242	1763.9252	-0.001
			VETGMIKPGMVVTFAPTGLTTEVK	M5:+15.99491 - M10:+15.99491	1.5E-6	2538.3193	2538.3198	-5.0E-4
AT3G17240.1	Dihydrolipoyl dehydrogenase 2, mitochondrial	35	VSSVEVDLPAMLAQK	M11:+15.99491	0.011	1602.8417	1602.8412	6.0E-4
AT3G12780.1	Phosphoglycerate kinase 1, chloroplastic	38, 49	VGVAGVMSHISTGGGASLELLEGK	M7:+15.99491	3.0E-11	2285.1782	2285.181	-0.0028
AT3G48990.1	4-coumarate--CoA ligase-like 10	41	SSNPLPEEGPHKPGSVGKPVGQEMAILNEK	M24:+15.99491	0.015	3142.5872	3142.5842	0.0031
			VGFTDEFVAEMEPR	M11:+15.99491	9.1E-5	1642.7388	1642.7422	-0.0034
			YLQQLVMESLGK	M7:+15.99491	0.012	1424.746	1424.7458	1.0E-4
AT2G36530.1	Bifunctional enolase 2/transcriptional activator	41, 42	VVIGMDVAASEFYSEDK	M5:+15.99491	2.5E-6	1875.8706	1875.8685	0.0021
AT3G22490.1	Putative LEA protein	44	GGAAAVMQSAATANK	M7:-29.9928	1.9E-5	1317.6758	1317.6761	-3.0E-4
			GGPAAVMQSAATTNIR	M7:+15.99491	9.7E-12	1560.7777	1560.7803	-0.0026
			GGPAAVMQSAATTNIR	M7:-29.9928	2.3E-9	1514.797	1514.7926	0.0045
AT1G54100.1	Aldehyde dehydrogenase family 7 member B4	44, 46	VGSMVQQTVNAR	M4:+15.99491	0.0044	1305.658	1305.6584	-4.0E-4
AT3G22500.1	Late embryogenesis abundant protein ECP31	46	TAGNKPVDQSDAAAIQAAEM	M20:-29.9928	1.1E-6	1957.9431	1957.9467	-0.0035
AT2G31670.1	Uncharacterized protein	47	DLSEMEAVDAQK	M5:+15.99491	0.037	1351.6066	1351.605	0.0016
			SWSVPESFPHVHNYM	M15:-29.9928	0.0014	1786.8192	1786.8188	4.0E-4
			SWSVPESFPHVHNYM	M15:-48.0034	8.2E-6	1768.8097	1768.8082	0.0015
AT5G44120.3	12S seed storage protein CRA1	48, 49	DMHQKVEHIR	M2:+15.99491	0.016	1308.6498	1308.6482	0.0017
			GQQQWPGQGQEEEEDMSENVHK	M16:-29.9928	6.4E-9	2540.0957	2540.0925	0.0032
			GQQQWPGQGQEEEEDMSENVHK	M16:+15.99491	0.0018	2586.082	2586.08	0.0017
			QMSLHLCSFACYGHDPSR	C7:+57.02146 - C11:+57.02146 - M2:-29.9928	2.4E-6	2136.9468	2135.939	2022-08-01
