# Supplementary material for: Are Methionine Sulfoxide-Containing Proteins Related to Seed Longevity? A Case Study of Arabidopsis thaliana Dry Mature Seeds Using Cyanogen Bromide Attack and Two-Dimensional-Diagonal Electrophoresis
Source: Plants (Basel). 2022 Feb 21;11(4):569. doi: 10.3390/plants11040569 (PMC8875303; doi:10.3390/plants11040569)
Supplement: Supplementary file 1 [file plants-11-00569-s001.zip › plants-1599886(1)/Table S4.xlsx]

## Sheet: supplemental Table 4
TABLE S4: List of identified proteins containing oxidized Met. TAIRacc.: The Arabidopsis Information Resource (TAIR) accession (acc.) Protein name: identification by BLASTP log(E-value): E-value of the protein. expressed in log. Cov (%): percentage of peptide sequence coverage MW (kDa): theoretical molecular weight Uniques: number of unique peptides (different sequence) which allowed the identifi…
TAIRacc.	Protein name	log(E value)	Cov (%)	MW	Uniques	PAI	Spot#	Sequence	Modifications	E-value	Exp MH+	Th MH+	Delta MH+
AT1G07920.1	Elongation factor 1-alpha 3	-42.019436	20	49.4	6	0.33333334	34, 35	EHALLAFTLGVK		0.0016	1298.749	1298.7471	0.0019
								FHINIVVIGHVDSGK		1.5E-11	1634.9036	1634.9017	0.0018
								MTPTKPMVVETFSEYPPLGR	M1:+15.99491 - M7:+15.99491	2.6E-9	2312.1335	2312.1306	0.003
								PGMVVTFAPTGLTTEVK	M3:+15.99491	1.7E-8	1763.9242	1763.9252	-0.001
								VETGMIKPGMVVTFAPTGLTTEVK	M5:+15.99491 - M10:+15.99491	1.5E-6	2538.3193	2538.3198	-5.0E-4
								YYCTVIDAPGHR	C3:+57.02146	4.9E-7	1451.6729	1451.674	-0.0012
AT1G21750.1	Protein disulfide isomerase-like 1-1	-125.31924	75	55.5	32	1.15625	21, 23	AASALSSNVPPVVLAK		2.1E-7	1523.8804	1523.8796	8.0E-4
								AVQEYNGPR		2.2E-4	1033.507	1033.5066	4.0E-4
								DPNNHPYVIK		0.011	1196.6111	1196.6063	0.0048
								EAEGIVTYLK		0.0071	1122.6052	1122.6045	7.0E-4
								EDFISFVDK		0.035	1099.5317	1099.531	7.0E-4
								EFATQYEVQGFPTIK		4.6E-8	1757.8732	1757.8749	-0.0017
								EFVLTLDH		0.012	973.49884	973.4993	-5.0E-4
								ESSIPLITVFDK		0.001	1348.7369	1348.7363	6.0E-4
								FFESTNTK		0.0048	973.46277	973.463	-2.0E-4
								FPKLSGSEFDSFMAIAEK	M13:+15.99491	1.2E-7	2021.9996	2019.974	2.026
								GESSVTGPVVR		0.0015	1087.573	1087.5746	-0.0016
								KEEETTEEVKDEL		3.7E-5	1578.738	1578.7385	-5.0E-4
								LAPILDEVAVSYQSDSSVVIAK		1.3E-4	2304.2366	2304.2336	0.0028
								LDATANDFPK		0.013	1091.5354	1091.5372	-0.0018
								LRSELDFAHTSDAK		6.9E-7	1589.7897	1589.7922	-0.0026
								LSGSEFDSFMAIAEK	M10:+15.99491	5.1E-7	1647.7543	1647.7574	-0.0032
								NVLLEFYAPWCGHCQK	C11:+57.02146 - C14:+57.02146	7.3E-8	2021.9398	2021.9365	0.0034
								NVPPVVLAK		0.024	936.58685	936.5881	-0.0012
								PFDEQFVDSK		1.5E-4	1211.5582	1211.5583	-1.0E-4
								QLAPEYEK		0.017	977.4942	977.4943	0
								QSDSSVVIAK	Q1:-17.02655	0.004	1016.532	1016.5263	0.0057
								QSGPASAEIK		5.0E-4	987.51013	987.511	-8.0E-4
								QVPLIIIQTADDK		1.1E-4	1453.8268	1453.8265	3.0E-4
								SADDASEVVSDK		0.028	1222.5453	1222.5438	0.0015
								SADDASEVVSDKK		5.7E-5	1350.6373	1350.6388	-0.0015
								SASGNVVVYEGDR		4.2E-6	1352.6447	1352.6445	2.0E-4
								SLDDIVLNSGK		7.7E-4	1160.6162	1160.6162	0
								SQPIPAENNEPVK		0.0037	1422.7228	1422.7228	1.0E-4
								SSNVPPVVLAK		3.1E-6	1110.6525	1110.6522	4.0E-4
								TKEDFISFVDK		1.3E-4	1328.674	1328.6737	2.0E-4
								TNVEVDQIESWVK		1.7E-6	1546.7756	1546.7751	5.0E-4
								VVVSDSLDDIVLNSGK		1.0E-7	1659.8802	1659.8804	-1.0E-4
AT1G47710.1	Serpin-ZX	-28.830946	24	42.5	7	0.4117647	34	ESISLQNQVSMNLAK	M11:-29.9928	0.0099	1631.8577	1631.8604	-0.0026
								ESISLQNQVSMNLAK	M11:+15.99491	3.2E-5	1677.853	1677.848	0.005
								ETNGLITEVLPEGSADSMTK	M18:-29.9928	2.3E-7	2062.03	2062.019	0.011
								FDESLTQEGEFHLLDGNK		6.6E-7	2078.966	2078.967	-9.0E-4
								IVSTPGFLDNHIPR		6.2E-8	1565.8442	1565.8439	3.0E-4
								LSVANGAWIDK		2.4E-4	1173.6302	1173.6267	0.0035
								QLLEDSYK		0.033	995.5027	995.5048	-0.0021
								QYVSAYDGFK		0.02	1177.5503	1177.5529	-0.0026
AT1G54100.1	Aldehyde dehydrogenase family 7 member B4	-22.731329	15	54.1	7	0.3888889	44, 46	EELFAPVLYVLK		0.04	1420.8097	1420.8091	6.0E-4
								GTLLGPLHTPESK		0.017	1349.7444	1349.7428	0.0017
								LLLHESVYDK		0.0085	1216.657	1216.6576	-7.0E-4
								NPENIFR		0.042	889.4522	889.4531	-9.0E-4
								SFGEAVAINNSVPQGLSSSIFTR		1.0E-15	2381.2168	2381.21	0.0069
								SVLFAAVGTAGQR		3.8E-5	1276.7017	1276.7012	5.0E-4
								VGSMVQQTVNAR	M4:+15.99491	0.0044	1305.658	1305.6584	-4.0E-4
AT1G77510.1	Protein disulfide isomerase-like 1-2	-64.983505	32	56.2	16	0.5483871	13, 14	AASELSSHNPPLALAK		3.5E-10	1605.8599	1605.8599	-1.0E-4
								ADYDFAHTLDAK		0.02	1366.6285	1366.6278	7.0E-4
								ESSIPLVTVFDSDPNNHPYVAK		8.4E-6	2429.2024	2429.1987	0.0037
								FFESPATK		0.0055	926.4623	926.4622	0
								GESVEGPAVR		0.0089	1000.5077	1000.5062	0.0015
								GFPTIYFR		1.2E-5	1000.52527	1000.5255	-2.0E-4
								IDASEEANKEFANEYK		6.6E-7	1857.8533	1857.8505	0.0028
								IQGFPTLK		0.0032	903.5296	903.5303	-7.0E-4
								LDATANDIPSDTFDVK		6.6E-4	1721.8213	1721.8232	-0.002
								LFKPFDELFVDSK		1.7E-4	1584.8337	1584.8312	0.0026
								LSGDEFDSFMALAEK	M10:+15.99491	0.0041	1675.754	1675.7524	0.0016
								LSGDEFDSFMALAEK	M10:-29.9928	0.02	1629.7678	1629.7646	0.0031
								NVVAVGVFPK		0.0021	1029.6097	1029.6096	2.0E-4
								PFDELFVDSK		0.0028	1196.5847	1196.5837	9.0E-4
								QSGPASVEIK		0.015	1015.5425	1015.5423	2.0E-4
								SADSATEVVGEK		1.9E-5	1192.5691	1192.5696	-5.0E-4
								VVVAESLDDIVFK		8.3E-8	1433.792	1433.789	0.0029
								VVVYEGDR		0.0089	936.47833	936.4789	-6.0E-4
AT2G31670.1	Uncharacterized protein	-23.905367	25	2022-08-28	5	0.5	47	DLSEMEAVDAQK	M5:+15.99491	0.037	1351.6066	1351.605	0.0016
								EDLASYAAHPDHVR		1.9E-5	1580.7465	1580.7456	8.0E-4
								FPGIDQITVGENFSPAR		1.2E-9	1847.9324	1847.9291	0.0033
								IPGTVAPLPGSVAK		6.7E-8	1306.7743	1306.7733	0.001
								LKEDVADEAK		0.022	1117.5728	1117.574	-0.0012
AT2G36530.1	Bifunctional enolase 2/transcriptional activator	-27.07167	31	47.6	8	0.23809524	41, 42	AVGNVNNIIGPALIGK		2.2E-6	1549.9062	1549.9065	-2.0E-4
								GNPTVEVDIHTSNGIK		9.1E-10	1680.8572	1680.8556	0.0016
								IEEELGSEAIYAGVNFR		2.4E-13	1896.9381	1896.9342	0.0039
								IVLPVPAFNVINGGSHAGNK		0.032	2004.104	2004.1029	0.0011
								TYDLNFKEENNNGSQK		6.4E-4	1900.8623	1900.8676	-0.0053
								VNQIGSVTESIEAVK		4.8E-5	1573.8428	1573.8436	-9.0E-4
								VVIGMDVAASEFYSEDK	M5:+15.99491	2.5E-6	1875.8706	1875.8685	0.0021
								YGQDATNVGDEGGFAPNIQENK		0.046	2324.0457	2324.043	0.0026
AT2G36640.1	Late embryogenesis abundant protein (AtECP63)	-36.355705	14	48.4	5	0.8	33	ASDQMTGQTFNDVGR	M5:+15.99491	1.1E-8	1642.713	1642.713	0
								GTIFGALGNVTEAIK		6.3E-7	1490.8225	1490.8217	8.0E-4
								LTMPSDIVEETR	M3:+15.99491	5.9E-8	1406.6826	1406.6836	-9.0E-4
								TGEYKDYTVEK		3.4E-8	1332.6328	1332.6322	6.0E-4
								TTEHPPEQDRPGVIGSVFR		4.6E-5	2122.0708	2122.068	0.0029
AT2G42560.1	Late embryogenesis abundant domain-containing protein	-50.70251	47	67.1	24	0.5	14, 15, 18	AAAVGWTAAHFTTEK		1.3E-7	1560.7806	1560.7809	-3.0E-4
								AAVAADTVVGYTAR		2.6E-7	1364.7188	1364.7173	0.0015
								AGEAAGYIK		0.0066	879.4571	879.4575	-4.0E-4
								ASLEDIHGYR		2.3E-7	1160.5723	1160.57	0.0024
								AVAGTVEGAVGYAGHK		4.3E-7	1486.7651	1486.7653	-2.0E-4
								AVAGTVEGAVGYAGHKAVEVGSK		0.031	2157.1313	2157.1304	0.0012
								DFGEEYGEER		0.0013	1230.4915	1230.4915	1.0E-4
								DQEMHQGGEEEKQPGFVSGAR	M4:+15.99491	1.6E-7	2332.0269	2332.0264	5.0E-4
								DQEMHQGGEEEKQPGFVSGAR	M4:-29.9928	6.6E-8	2286.0398	2286.0386	0.0012
								DVGEEYGGGR		0.0044	1038.4493	1038.4491	2.0E-4
								EAGNMTAEQAAR	M5:+15.99491	0.0033	1264.5597	1264.5591	7.0E-4
								EAGNMTAEQAAR	M5:-29.9928	4.5E-8	1218.5712	1218.5714	-2.0E-4
								ETGSTAAEQAAR		1.6E-4	1191.56	1191.5604	-4.0E-4
								ETGSTAAEQAAR	E1:-18.01056	0.0036	1173.5497	1173.5499	-2.0E-4
								GAAHYAGVAAEK		2.7E-5	1144.5747	1144.575	-2.0E-4
								GDVGEAEYGR		3.0E-4	1052.465	1052.4648	2.0E-4
								GSEKDVFGYGPK		0.0031	1283.6318	1283.6271	0.0047
								GSEKDVYGYGAK		4.2E-5	1273.6056	1273.6063	-7.0E-4
								GSNMPVSDEGEGETK	M4:+15.99491	5.3E-5	1552.6427	1552.6436	-8.0E-4
								HAELLAAGGEEMR	M12:-29.9928	0.003	1353.6743	1353.6761	-0.0018
								HQGGEEEKQPGFVSGAR		3.8E-4	1812.865	1812.8628	0.0022
								HQTEGGGTQFVSLSDK		3.8E-6	1690.8036	1690.8035	1.0E-4
								KETGSTAAEQAAR		6.8E-4	1319.6553	1319.6554	-1.0E-4
								QPGFVSGAR		0.0021	918.4795	918.4796	-1.0E-4
								RDFGEEYGEER		0.0012	1386.5916	1386.5925	-9.0E-4
								THEHGTTDPDYM	M12:-29.9928	0.0028	1373.5604	1373.5608	-4.0E-4
								THEHGTTDPDYM	M12:-48.0034	0.0082	1355.5508	1355.5502	5.0E-4
								THEHGTTDPDYMR	M12:+15.99491	0.0025	1575.6498	1575.6497	1.0E-4
								THEHGTTDPDYMR	M12:-29.9928	0.021	1529.6589	1529.662	-0.003
AT3G17240.1	Dihydrolipoyl dehydrogenase 2. mitochondrial	-15.691362	17	53.9	4	0.20833333	35	FLSPSEVSVDTIDGENVVVK		0.0089	2616.3071	2616.3098	-0.0026
								GALGGTCLNVGCIPSK	C7:+57.02146 - C12:+57.02146	2.7E-4	1603.7922	1603.7935	-0.0012
								HGHVDYDKVPGVVYTYPEVASVGK	M11:+15.99491	0.011	1602.8417	1602.8412	6.0E-4
								VSSVEVDLPAMLAQK		7.7E-9	2134.0903	2134.0918	-0.0015
AT3G22500.1	Late embryogenesis abundant protein ECP31	-41.25312	33	2022-07-26	6	0.8181818	46	GATVEQTVPAATVTTEFVGGQVVGQHVEPR		1.6E-7	3064.5837	3064.57	0.014
								GGPAAVMQSAATTNIR	M7:+15.99491	9.7E-12	1560.7777	1560.7803	-0.0026
								GGPAAVMQSAATTNIR	M7:-29.9928	2.3E-9	1514.797	1514.7926	0.0045
								QSAETHVFGHTQK	Q1:-17.02655	5.7E-5	1452.6868	1452.687	-2.0E-4
								TAGNKPVDQSDAAAIQAAEM	M20:-29.9928	1.1E-6	1957.9431	1957.9467	-0.0035
								TELVAER		0.0034	817.4391	817.4418	-0.0028
								VGGQVVGQHVEPR		2.7E-5	1361.7277	1361.7288	-0.0012
AT3G48990.1	4-coumarate--CoA ligase-like 10	-14.381259	14	55.4	4	0.33333334	41	EGTTVTEEDIK		0.0073	1221.5846	1221.585	-3.0E-4
								GVPLTQLNLASSVK		0.0073	1426.8278	1426.8268	9.0E-4
								SSNPLPEEGPHKPGSVGKPVGQEMAILNEK	M24:+15.99491	0.015	3142.5872	3142.5842	0.0031
								YGEEINCAVIPR	C7:+57.02146	5.2E-9	1420.6938	1420.6893	0.0045
AT3G53040.1	Late embryogenesis abundant protein-like	-21.292524	8	52	4	0.29411766	27	AEAAASLAAEDLK		3.7E-5	1259.6497	1259.6482	0.0014
								AEAAASLAAEDLKDINK		5.8E-8	1729.8969	1729.8971	-2.0E-4
								AEAAASLAAEDLKDINKGDVTYK		0.0027	2393.2163	2393.22	-0.0035
								TTTTEPERPGLIGSVMK	M16:+15.99491	8.8E-8	1832.9412	1832.9427	-0.0015
								TTTTEPERPGLIGSVMK	M16:-29.9928	1.4E-7	1786.9521	1786.955	-0.0028
AT3G54400.1	Aspartyl protease family protein	-11.627825	7	45.4	2	0.2857143	34	ASGTSLPAQGLMGLGR	M12:+15.99491	1.2E-5	1531.793	1531.79	0.0028
								ASGTSLPAQGLMGLGR	M12:-29.9928	7.6E-7	1485.8026	1485.8024	2.0E-4
								LVEPAYVAVR		3.1E-6	1116.6389	1116.6416	-0.0026
AT4G12290.1	Amine oxidase	-11.063486	7	63.7	3	0.14285715	23	LSLYDPSEFHVINSGK		1.2E-7	1805.9076	1805.9073	4.0E-4
								QSHGDDTLAVWSDR		0.0015	1586.7175	1586.7198	-0.0022
								VGLSGILMVK	M8:+15.99491	0.048	1032.6134	1032.6125	8.0E-4
AT4G24620.1	Glucose-6-phosphate isomerase 1. chloroplastic	-21.505411	10	66.9	4	0.11111111	41	EFDLDGNTVNQGLTVYGNK		5.2E-6	2083.994	2083.9934	4.0E-4
								QGVAITQENSLLDNTAR		5.5E-11	1829.9397	1829.9355	0.0041
								VGFTDEFVAEMEPR	M11:+15.99491	9.1E-5	1642.7388	1642.7422	-0.0034
								YLQQLVMESLGK	M7:+15.99491	0.012	1424.746	1424.7458	1.0E-4
AT5G20960.1	Indole-3-acetaldehyde oxidase	-32.35388	9	149.3	10	0.18367347	1, 2	APGDVQGSYIGEAIIEK		2.8E-12	1746.9031	1746.891	0.012
								EVPPPLR		0.0028	807.4724	807.4727	-3.0E-4
								GYPVGDITK		1.8E-4	949.4987	949.4993	-7.0E-4
								IDEFSGFNK		0.0038	1056.5005	1056.5001	5.0E-4
								IPTVDTIPR		0.012	1011.58527	1011.5837	0.0015
								LSSAQQIVENQEHSPVGK		3.6E-6	1950.9924	1950.9884	0.004
								LVAGNTSTGYYK		0.0045	1273.6384	1273.6427	-0.0043
								VNLHTYESLR		0.027	1231.6482	1231.6434	0.0048
								VPAVYAVNMR	M9:-29.9928	2.6E-4	1089.6084	1089.6056	0.0028
								VPAVYAVNMR	M9:+15.99491	0.0014	1135.5886	1135.5933	-0.0047
								VVEEFNASNK		4.9E-4	1136.5568	1136.5587	-0.0019
AT5G44120.3	12S seed storage protein CRA1	-290.53754	37	52.5	60	4.388889	45, 46, 48, 49	ADVYKPQLGY		0.0032	1153.5873	1153.5892	-0.002
								ADVYKPQLGYISTLN		0.011	1681.8829	1681.88	0.0029
								ADVYKPQLGYISTLNSYDLPILR		1.2E-10	2639.413	2639.4084	0.0049
								AETFQDSSEFQPR		8.6E-6	1541.6885	1541.6871	0.0014
								AGNNPQGQVWLQGR		6.1E-9	1524.7678	1524.767	8.0E-4
								AILYVTDGEAQIQIVNDNGNR		2.7E-12	2303.1694	2303.163	0.0063
								ALEPSHVLK		0.037	993.5732	993.5732	0
								ANAQINTLAGR		0.0023	1128.6133	1128.6124	9.0E-4
								CAETFQDSSEFQPR	C1:+57.02146	8.1E-8	1701.7178	1701.7177	1.0E-4
								CSGVSFAR	C1:+57.02146	0.0022	883.409	883.4095	-5.0E-4
								CTDNLDDPSR	C1:+57.02146	1192.4896	1192.4904	-7.0E-4	-0.5870068
								DLASHQNQLDR		8.9E-6	1296.6309	1296.6295	0.0014
								DMHQKVEHIR	M2:+15.99491	0.016	1308.6498	1308.6482	0.0017
								FDLASHQNQLDR		3.2E-9	1443.6991	1443.6979	0.0012
								FEGQGQSQR		8.2E-4	1036.4829	1036.4811	0.0018
								FNTLETTLTHSSGPA		1.4E-4	1575.7676	1575.7654	0.0022
								FNTLETTLTHSSGPAS		1.4E-6	1662.8021	1662.7974	0.0047
								FNTLETTLTHSSGPASY		3.7E-4	1825.8658	1825.8607	0.0051
								FNTLETTLTHSSGPASYG		0.01	1882.8815	1882.8822	-7.0E-4
								FNTLETTLTHSSGPASYGRP		2.3E-8	2136.0361	2136.036	0
								GFGPEVIAQALK		2.1E-7	1229.6902	1229.6893	9.0E-4
								GFQISPEEAR		0.0027	1133.559	1133.559	0
								GKVIPGCAETFQDSSEFQPR	C7:+57.02146	2.8E-5	2253.0657	2253.0608	0.0048
								GLPLEVITNGFQISPEEAR		6.6E-9	2070.0864	2070.087	-6.0E-4
								GLYLPSFFNTAK		8.1E-7	1357.7145	1357.7155	-0.0011
								GNIVRVQGPFGVIRPPLR		0.043	1975.164	1975.1716	-0.0076
								GNNPQGQVWLQGR		3.4E-7	1453.7369	1453.7299	0.007
								GQRPQEEEEEEGRH		2.5E-4	1709.7443	1709.7478	-0.0036
								GQVWLQGR		0.013	943.5122	943.5113	9.0E-4
								HGNGLEETICSAR	C10:+57.02146	6.8E-4	1443.6626	1443.6649	-0.0023
								IDLQTAQQLQN		0.016	1271.6602	1271.6594	8.0E-4
								IDLQTAQQLQNQDDNRGN		4.2E-9	2070.9846	2070.9802	0.0042
								IDLQTAQQLQNQDDNRGNIVR		0.0079	2440.2195	2439.234	0.986
								IQIVNDNGNR		0.017	1142.5953	1142.5917	0.0036
								KIDLQTAQQLQNQDDNR		2.3E-5	2028.015	2028.0109	0.0041
								KVIPGCAETFQDSSEFQPR	C6:+57.02146	1.1E-7	2196.0386	2196.0393	-9.0E-4
								LAGNNPQGQVWLQGR		6.7E-10	1637.8546	1637.8511	0.0035
								LQTAQQLQNQDDNR		3.8E-8	1671.8058	1671.8049	8.0E-4
								NPQGQVWLQGR		1.4E-6	1282.6655	1282.6655	0
								NPRPFYLAGNNPQ		2.4E-4	1487.7361	1487.7394	-0.0033
								NPRPFYLAGNNPQGQ		1.9E-6	1672.821	1672.8195	0.0016
								NPRPFYLAGNNPQGQVW		1.3E-10	1957.9708	1957.9672	0.0036
								NPRPFYLAGNNPQGQVWLQGR		4.2E-8	2412.2363	2412.2324	0.004
								PFYLAGNNPQGQVWLQGR		1.0E-15	2045.0404	2045.0356	0.0048
								PQEEEEEEGR		4.2E-4	1231.5096	1231.5077	0.0018
								PQGQVWLQGR		2.0E-4	1168.6237	1168.6226	0.001
								QDSSEFQPR		5.3E-4	1093.4926	1093.4913	0.0012
								QLQNQDDNR	Q1:-17.02655	9.8E-4	1113.4907	1113.4924	-0.0016
								QLQNQDDNRGNIVR		9.4E-4	1669.8357	1669.8369	-0.0012
								QQGQQGQQFPNECQLDQLNALEPSHVLK	C13:+57.02146 - Q1:-17.02655	8.3E-10	3218.5283	3217.534	0.995
								QTAQQLQNQDDNR		0.045	1558.7231	1558.721	0.0023
								SGDTIATTPGVAQ		0.024	1217.6014	1217.6012	2.0E-4
								TAQQLQNQDDNRGNIVR		0.0021	1969.9767	1969.9803	-0.0036
								TFQDSSEFQPR		4.3E-5	1341.604	1341.6074	-0.0034
								VFDLASHQNQLDR		2.4E-11	1542.7672	1542.7664	9.0E-4
								VIVSVFDLASHQNQLDR		1.8E-13	1941.0209	1941.0193	0.0016
								VKFNTLETTLTHSSGPASYGR		3.8E-7	2266.1519	2266.1467	0.0051
								VQGPFGVIR		0.027	972.56177	972.563	-0.0012
								VTDGEAQIQIVNDNGNR		2.9E-5	1842.8949	1842.8945	4.0E-4
								YLAGNNPQGQVWLQGR		3.0E-6	1800.9125	1800.9144	-0.002
AT5G52300.1	Low-temperature-induced 65 kDa protein	-145.09172	35	65.8	17	0.65625	28, 30-32	DLPTGTHDQFSPELSRPK		3.9E-6	2025.0092	2025.004	0.0051
								EAHQEPLNTPVSLLSATEDVTR		7.9E-13	2407.2134	2407.2104	0.0031
								EAPTHYPLGVSEFSDR		1.8E-4	1804.8508	1804.8505	3.0E-4
								EAPTHYPLGVSEFSDR	E1:-18.01056	3.6E-6	1786.8411	1786.8398	0.0011
								ESQLTRPYGHEQAEEPIR		4.3E-4	2140.0422	2140.0422	1.0E-4
								GGEAGVPEIAESLGR		1.5E-5	1441.7303	1441.7286	0.0017
								LEEDPAAPGGGSDYLSGVSNYQSK		2.2E-6	2441.1174	2441.1106	0.0068
								LGYTGENGGGQSESPVKDETPR		1.3E-5	2278.0605	2278.0586	0.0019
								MESQLTRPYGHEQAEEPIR	M1:+15.99491 - M1:+42.01057	1.3E-4	2329.0884	2329.0881	1.0E-4
								NTPVSLLSATEDVTR		5.1E-5	1602.8325	1602.8337	-0.0013
								PIEPVSLQDTSYGHEALADPVR		3.9E-8	2394.1987	2394.194	0.0046
								PYGHEQAEEPIR		4.5E-7	1425.6775	1425.6761	0.0013
								REAPTHYPLGVSEFSDR		7.4E-5	1960.9546	1960.9517	0.003
								RLEEDPAAPGGGSDYLSGVSNYQSK		2.2E-11	2597.2134	2597.212	0.0014
								SLSHAGETNVPASEEIVPPGTK		5.5E-10	2220.1162	2220.1147	0.0015
								TFAPGGEDDYLGGQR		5.2E-8	1582.7153	1582.7137	0.0017
								TTETSDWEAK		0.018	1167.5164	1167.5168	-5.0E-4
								VFPVVSSDHTKPIEPVSLQDTSYGHEALADPVR		5.0E-15	3590.8162	3590.813	0.0032
