# Supplementary material for: Are Methionine Sulfoxide-Containing Proteins Related to Seed Longevity? A Case Study of Arabidopsis thaliana Dry Mature Seeds Using Cyanogen Bromide Attack and Two-Dimensional-Diagonal Electrophoresis
Source: Plants (Basel). 2022 Feb 21;11(4):569. doi: 10.3390/plants11040569 (PMC8875303; doi:10.3390/plants11040569)
Supplement: Supplementary file 1 [file plants-11-00569-s001.zip › plants-1599886(1)/Table S5.xlsx]

## Sheet: TABLE S5
TABLE S5: List of 378 identified peptides representing the mass spectrometry results for 11 spots collected from oxidized 2Dd-CNBr. TAIRacc.: The Arabidopsis Information Resource (TAIR) accession (acc.) Protein name: identification by BLASTP Spot #: spot number Sequence: peptide sequences identified by LC-MS/MS Modifications: modifications of identified peptide (Da) (cysteine carbamidomethylation…
TAIRacc.	Protein name	Spot#	Sequence	Modifications	E-value	Exp MH+	Th MH+	Delta MH+
AT5G52300.1	LTI65/RD29B (RESPONSIVE TO DESSICATION 29B)	1	AGMEEDFPTR	M3:+15.99491	0.0042	1634.902	1634.9017	2.0E-4
			AGMEEDFPTRGDVK	M3:+15.99491	0.0012	1672.8145	1672.8116	0.0029
			AITLPGEGEIMDMMAVADPDAVHAVR	M11:+15.99491 - M13:+15.99491 - M14:+15.99491	3.3E-9	1763.9303	1763.9252	0.0051
			DITLSSVHHDGTVQTISGSSTILR		2.8E-11	1609.817	1609.8146	0.0025
			DLPTGTHDQFSPELSR		4.0E-10	1729.9562	1729.9521	0.0041
			DLPTGTHDQFSPELSRPK		2.5E-7	1412.746	1412.7496	-0.0037
			DLQDDFMGGAEIIK	M7:+15.99491	2.6E-4	1520.8085	1520.8073	0.0013
			EAHQEPLNTPVSLLSATEDVTR		1.1E-14	1447.8679	1447.8676	4.0E-4
			EAPTHYPLGVSEFSDR		8.5E-5	1539.9028	1539.8997	0.0032
			EEDFPTR		3.0E-4	2062.0833	2062.072	0.011
			FSQEIPPTPGQPTK		0.027	1455.7726	1455.7694	0.0032
			FSVSPVVR		3.5E-6	1272.6906	1272.691	-5.0E-4
			FVQGLGSVLSDSSLDK		4.4E-8	1620.8018	1620.8014	3.0E-4
			FVQGLGSVLSDSSLDKEFIAK		1.3E-4	1549.908	1549.9065	0.0015
			GGEAGVPEIAESLGR		2.8E-9	1364.7179	1364.7173	6.0E-4
			GHGEAVAEEGKGGEGMVGK	M16:+15.99491	0.0023	2332.028	2332.0264	0.0018
			GNLASENVDDVK		0.017	1182.5505	1182.5502	3.0E-4
			GSGFVAVEIPFTPR		4.0E-4	1690.8042	1690.8035	7.0E-4
			GSSAALVLDGHDLK		6.8E-6	1386.5944	1386.5925	0.0019
			HIEKDPALER		0.043	1312.76	1312.7588	0.0013
			IASGDVPETIEGK		6.7E-7	1677.8287	1677.8269	0.0018
			IGGHGGLSTDSDVVHR		5.6E-10	1597.8156	1597.8146	0.001
			KEEEFVFSDIPERPVPSLFR		0.0091	1479.7325	1479.733	-4.0E-4
			LADTPCVVVTSK	C6:+57.02146	0.014	1774.9032	1774.8975	0.0058
			LGYTGENGGGQSESPVKDETPR		4.5E-10	1511.7971	1511.7969	1.0E-4
			LHFGGGGEK		0.03	2614.3088	2614.3054	0.0036
			MESQLTR	M1:+15.99491 - M1:+42.01057	5.5E-8	1501.7102	1501.7108	-7.0E-4
			MESQLTRPYGHEQAEEPIR	M1:+15.99491 - M1:+42.01057	1.1E-7	1584.7745	1584.769	0.0054
			MVGENNEVTANVGGGSSSNK	M1:+15.99491	2.8E-14	2368.976	2368.9727	0.0036
			NATLTNEKEVDAHPIR		0.029	1952.9457	1952.942	0.0036
			NMSVIAHVDHGK	M2:+15.99491	0.0045	1713.827	1713.8293	-0.0024
			NPNRPIASFIFSGPTGVGK		4.1E-4	1813.909	1813.9083	8.0E-4
			NTLLIMTSNVGSSVIEK	M6:+15.99491	4.6E-4	2327.1106	2327.1077	0.0031
			PMEEGLAEAIDDGR	M2:+15.99491	1.7E-6	1289.6764	1289.6774	-0.001
			PYGHEQAEEPIR		4.8E-6	1829.9397	1829.9355	0.0041
			QGREEDFPTR		0.0099	847.4447	847.4459	-0.0012
			RLEEDPAAPGGGSDYLSGVSNYQSK		0.004	1336.7247	1336.7224	0.0023
			SLSHAGETNVPASEEIVPPGTK		1.3E-11	1809.908	1809.9055	0.0024
			SVEESPQSLGTTVGTMGFSDSGGSELGGSGGGK	M16:+15.99491	1.7E-15	1076.6107	1076.6104	4.0E-4
			TAIAEGLAQR		0.0084	1161.6282	1161.6267	0.0014
			TFAPGGEDDYLGGQR		4.3E-11	1601.8275	1601.8208	0.0067
			TGENGGGQSESPVKDETPR		2.8E-4	1909.9409	1909.9395	0.0015
			VITLDMGLLVAGTK	M6:+15.99491	0.019	1821.9669	1821.9631	0.0039
			VLELSLEEAR		0.0098	1029.5692	1029.5692	0
			VPEPTVDETIQILK		3.0E-8	1799.8596	1799.8563	0.0034
AT1G16030.1	HSP70B (heat shock protein 70B)	2	ARFEELNMDLFR	M8:+15.99491	8.6E-4	1060.6035	1060.6041	-7.0E-4
			ATAGDTHLGGEDFDNR		2.2E-10	1422.7057	1422.705	7.0E-4
			DAGAISGLNVLR		0.0039	1231.6599	1231.6586	0.0013
			DNNLLGTFELK		6.5E-4	1483.7294	1483.7292	1.0E-4
			FEELNMDLFR	M6:+15.99491	2.4E-4	1727.7883	1727.7875	8.0E-4
			FEEMNMDLFR	M4:+15.99491 - M6:+15.99491	0.047	1542.8004	1542.799	0.0015
			IQQLLQDFFNGK		0.0016	1701.9417	1701.9386	0.0031
			LVNHFVAEFR		2.3E-5	1627.7358	1627.7351	7.0E-4
			MKEVAEAFLGR	M1:+15.99491	1.2E-6	1464.7592	1464.7585	7.0E-4
			MVNHFVQEFK	M1:+15.99491	0.0051	2642.1548	2642.1526	0.002
			MYQGGAAAGGMPTDGDFSSSGAAGGPK	M1:+15.99491 - M11:+15.99491	4.1E-5	919.4374	919.4371	2.0E-4
			NAVVTVPAYFNDSQR		9.9E-9	1452.7194	1452.7189	4.0E-4
			NQVALNPQNTVFDAK		0.0032	1316.6432	1316.6445	-0.0013
			NQVAMNPINTVFDAK	M5:+15.99491	0.012	1458.72	1458.7188	0.0012
			NSIDDVVLVGGSTR		1.0E-6	1409.811	1409.8115	-4.0E-4
			QFSPEEISSMVLVK	M10:+15.99491	0.0013	2070.0852	2070.087	-0.0018
			SLGLETAGGVMTVLIPR	M11:+15.99491	1.4E-5	1955.0042	1955.002	0.0022
			SSVHDVVLVGGSTR		7.7E-6	1475.6769	1475.6765	3.0E-4
			STVHDVVLVGGSTR		0.042	2252.0708	2252.0657	0.0053
			TRDNNLLGTFELK		1.9E-6	1192.4895	1192.4904	-8.0E-4
			TTPSYVAFTDSER		3.1E-7	1572.687	1572.6888	-0.0018
			TTPSYVAFTDTER		1.6E-4	1899.9161	1899.9159	2.0E-4
			VQQLLQDFFNGK		8.4E-4	893.3995	893.4004	-9.0E-4
			VVSGPGEKPMIVVSYK	M10:+15.99491	4.7E-5	1425.6738	1425.6761	-0.0023
AT3G12580.1	Symbols: HSP70 | HSP70 (heat shock protein 70)	2, 3	EIAEAFLGSPVK		0.012	1382.7288	1382.7278	9.0E-4
			MREIAEAFLGSPVK	M1:+15.99491	0.022	1729.8977	1729.8971	6.0E-4
			NQVAMNPTNTVFDAK	M5:+15.99491	0.0038	1743.8573	1743.8586	-0.0013
			QFSAEEISSMVLIK	M10:+15.99491	2.2E-4	1105.6	1105.6005	-4.0E-4
AT2G42560.1	LEA domain-containing protein	4	AAAVGWTAAHFTTEK		2.3E-4	1399.64	1399.6387	0.0013
			AAVAADTVVGYTAR		4.2E-5	2030.9503	2030.9492	0.0011
			AVAGTVEGAVGYAGHK		1.3E-9	2260.0227	2260.0156	0.0069
			AVVTVPAYFNDAQR		2.0E-4	1263.6595	1263.6584	0.0012
			DQEMHQGGEEEKQPGFVSGAR	M4:+15.99491	1.0E-15	1234.5624	1234.5624	-1.0E-4
			DSQDALGPLVDVALK		9.6E-10	1542.8894	1542.8928	-0.0034
			DTDLSVALNDHNR		8.1E-8	1338.6705	1338.6693	0.0012
			DVENLSGGELQR		6.7E-4	1552.8931	1552.8949	-0.0018
			DVGEEYGGGR		0.02	1565.844	1565.8439	1.0E-4
			EAGNMTAEQAAR	M5:+15.99491	3.1E-6	2028.9447	2028.9473	-0.0026
			EAGNMTAEQAAR	M5:+15.99491 - E1:-18.01056	0.0025	1404.7379	1404.7373	6.0E-4
			EGVQFYHDLIDELLK		2.9E-4	1526.785	1526.7854	-4.0E-4
			ESGVHGFHGEK		2.5E-5	1154.6215	1154.6208	6.0E-4
			ESLSHSGQEAR		1.8E-6	1739.0126	1739.0106	0.002
			ESLSHSGQEAR	E1:-18.01056	1.4E-7	1903.8904	1903.8865	0.0038
			ETGSTAAEQAAR		6.2E-6	1545.7587	1545.7548	0.0039
			EVDEVLLVGGMTR	M11:+15.99491	0.015	1016.53766	1016.5375	1.0E-4
			FEPEDVEGGQATVNR		2.4E-9	1259.6116	1259.6118	-3.0E-4
			FVTSSDSGTGK		6.4E-4	1680.8569	1680.8556	0.0014
			GAAHYAGVAAEK		0.0024	1642.7137	1642.713	8.0E-4
			GNVGEVLDQKDER		1.4E-6	1085.5115	1085.5114	0
			GSEKDVFGYGPK		0.024	1684.8093	1684.8076	0.0017
			GSNMPVSDEGEGETK	M4:+15.99491	1.9E-5	1329.545	1329.5454	-4.0E-4
			GVNPDEAVAMGAALQGGILR	M10:+15.99491	0.029	2561.2168	2561.2131	0.0035
			HAELLAAGGEEMR	M12:+15.99491	2.1E-7	1300.7367	1300.7363	4.0E-4
			HAELLAAGGEEMRER	M12:+15.99491	1.4E-5	1629.813	1629.8123	7.0E-4
			HQTEGGGTQFVSLSDK		1.4E-5	1830.9233	1830.9236	-3.0E-4
			HQTEGGGTQFVSLSDKGSNMPVSDEGEGETK	M20:+15.99491	0.0013	1527.8265	1527.8269	-4.0E-4
			IINEPTAAALSYGMTNK	M14:+15.99491	7.6E-5	1518.7655	1518.765	5.0E-4
			LLGEFDLVGIPPSPR		6.1E-5	1934.0259	1934.0247	0.0012
			LLVGHAEAVDAFR		1.8E-7	1293.6477	1293.6478	-1.0E-4
			MLAGLLKPDDTEGPDR	M1:+15.99491	1.9E-8	1643.9039	1643.9008	0.0032
			MTSHFESMAEK	M1:+15.99491 - M8:+15.99491	9.2E-7	2386.988	2386.9832	0.0049
			NHNADEAVDFYHR		1.5E-4	1832.9425	1832.9427	-1.0E-4
			NIVIGDAPVR		0.0023	1661.7941	1661.7957	-0.0015
			NLLVGHAEAVDAFR		9.1E-6	2070.0037	2070.0002	0.0033
			PGQVLGLVGTNGIGK		5.3E-5	1606.7986	1606.7936	0.005
			RDFGEEYGEER		4.1E-5	1242.6902	1242.6879	0.0022
			RDVGEEYGGGR		2.8E-6	1883.9628	1883.9574	0.0054
			SGFEPYVVSHNLLVGHAEAVDAFR		3.7E-10	1680.8374	1680.8344	0.0029
			SMPTSAALDVVAK	M2:+15.99491	3.3E-5	3194.5254	3194.521	0.0043
			SNMPVSDEGEGETK	M3:+15.99491	7.1E-6	2199.081	2199.0754	0.0055
			SQVFSTAADNQTQVGIR		9.2E-12	1636.8372	1636.8367	5.0E-4
			THEHGTTDPDYMR	M12:+15.99491	0.0012	1551.719	1551.7177	0.0012
			VSEGEFTDSQIIVMLGENGTGK	M14:+15.99491	3.7E-6	1814.8376	1814.8342	0.0034
			VSHVGAVGGGGGGEEK		2.7E-5	2278.0571	2278.0586	-0.0014
			VSHVGAVGGGGGGEEKESGVHGFHGEK		3.6E-8	901.45215	901.4531	-9.0E-4
			VVSHNLLVGHAEAVDAFR		7.6E-10	1234.5823	1234.5815	8.0E-4
			YNMENGGPAPESITDK	M3:+15.99491	8.0E-4	1944.8909	1944.8898	0.0011
			YNSPEIIITENGYGEDLGDKDTDLSVALNDHNR		2.3E-8	1731.8917	1731.8916	1.0E-4
			YVEEEGVGAGGVLGAIGETIAEIAQTTK		1.1E-15	1641.883	1641.8851	-0.002
AT3G53040.1	LEA protein, putative	5	AEAAASLAAEDLK		2.3E-4	1421.8384	1421.838	3.0E-4
			AEAAASLAAEDLKDINK		1.9E-6	1653.8213	1653.819	0.0022
			APTHIISTISDDR		1.2E-4	1579.743	1579.7426	6.0E-4
			DTRPGYVATVLK		1.5E-4	1333.6698	1333.6672	0.0026
			EADQMTGQTFNDVGEIDDEEK	M5:+15.99491	1.4E-8	890.5093	890.5099	-5.0E-4
			EADQMTGQTFNDVGEIDDEEK	M5:+15.99491 - E1:-18.01056	1.1E-7	1807.9307	1807.93	5.0E-4
			EADQMTGQTFNDVGEIDDEEKVR	M5:+15.99491	1.3E-10	1323.6482	1323.6478	4.0E-4
			EADQMTGQTFNDVGEIDDEEKVR	M5:+15.99491 - E1:-18.01056	5.4E-13	1518.677	1518.6746	0.0026
			EGADIASEK		0.0041	2757.2883	2757.2896	-0.0012
			EKMDEAGEEAR	M3:+15.99491 - E1:-18.01056	4.7E-4	1317.6536	1317.6537	-1.0E-4
			ETPSVAGIINPGSEGFQK		1.6E-8	1924.0397	1924.039	7.0E-4
			GEEGKGSIMGALGNMTGAIK	M9:+15.99491 - M15:+15.99491	5.3E-5	3151.6497	3151.6426	0.0069
			GSIMGALGNMTGAIK	M4:+15.99491 - M10:+15.99491	9.4E-5	3224.439	3224.429	0.01
			LTGATTPSDEETR		4.8E-10	1471.7455	1471.7432	0.0023
			SKLTGATTPSDEETR		1.2E-5	1436.7572	1436.7537	0.0035
			TTTTEPERPGLIGSVMK	M16:+15.99491	9.3E-7	1504.8419	1504.8374	0.0045
			VVAIIAEGVPESDTK		9.6E-4	2329.091	2329.0881	0.0029
AT4G28520.1	CRU3 (CRUCIFERIN 3)	5, 6	ADVYKPSLGR		0.02	3016.364	3016.3567	0.0072
			ALPLEVISNGFQISPEEAR		6.9E-5	1120.6002	1120.6001	1.0E-4
			CVGVSVAR	C1:+57.02146	0.038	1450.771	1450.7693	0.0017
			FNTIGVSDAISMGTR	M12:+15.99491	3.2E-5	2196.0503	2196.0454	0.0051
			FNTLETTLTR		0.0065	2352.3054	2352.3	0.0053
			GGPGMPEMLTPTSAIMGAGLGK	M5:+15.99491 - M8:+15.99491 - M16:+15.99491	2.7E-9	1486.764	1486.7653	-0.0013
			GPFQVVRPPLR		0.015	1144.5732	1144.575	-0.0017
			GQLVVIPQGFAYVVQSHGNK		1.4E-5	1552.644	1552.6436	4.0E-4
			GVLQGNAMVLPK	M8:+15.99491	1.4E-4	1575.6504	1575.6497	8.0E-4
			IDVQLAQQLQNQQDSR		1.3E-6	1459.6807	1459.6816	-0.001
			IQVVNDNGQNVLDQQVQK		4.9E-9	1933.9796	1933.977	0.0025
			ISYVVQGTGISGR		1.8E-5	995.59863	995.6001	-0.0014
			RQSLGVPPQLQNECNLDNLDVLQATETIK	C14:+57.02146	3.8E-9	3293.6934	3293.68	0.013
			SAQSVTADPSPPITDTNK		1.2E-7	1393.6757	1393.6744	0.0013
			SVGLELTLDDFQK		0.0039	1486.6909	1486.6925	-0.0015
			TNENAMISTLAGR	M6:+15.99491	2.9E-9	2104.002	2104.002	0
			VFHLAGNNQQGGFGGSQQQQEQK		3.2E-12	1668.7051	1668.7001	0.0049
			VSDAVPFLADLKPSGK		6.5E-5	1441.7299	1441.7286	0.0013
AT3G18190.1	chaperonin, putative	6	AIDILTAMAVPVELTDR	M8:+15.99491	1.5E-9	1025.6116	1025.6106	9.0E-4
			APVSLDFETSVFK		1.7E-4	1451.6737	1451.674	-3.0E-4
			ASDQMTGQTFNDVGR	M5:+15.99491	1.9E-7	1679.9075	1679.9008	0.0067
			AVGNVNNIIGPALIGK		1.2E-4	1185.6593	1185.659	3.0E-4
			DVERDEIEFVTK		0.0078	1677.853	1677.848	0.005
			EGLPAFPMGNIDQTR	M8:+15.99491	4.1E-10	2524.311	2524.301	0.01
			EINGAGINASFAVHQDVDGR		8.3E-8	2421.2485	2421.2454	0.0033
			EMLTGAALMDEATR	M2:+15.99491 - M9:+15.99491	2.3E-5	1540.8235	1540.8221	0.0014
			GNPTVEVDIHTSNGIK		4.5E-8	1191.5602	1191.5604	-3.0E-4
			GSNQLVLDEAER		6.4E-5	1053.6055	1053.6055	-1.0E-4
			GTIFGALGNVTEAIK		2.0E-6	1194.5498	1194.5502	-4.0E-4
			IVLPVPAFNVINGGSHAGNK		0.018	1605.9413	1605.9467	-0.0054
			LGHADLVEEASLGDGK		2.9E-9	1397.7529	1397.754	-0.0011
			LTMPSDIVEETR	M3:+15.99491	4.5E-4	1485.7618	1485.7588	0.0031
			MISTANGEVIITNDGATILNK	M1:+15.99491	3.3E-8	1828.8964	1828.8927	0.0036
			NTVECITGTISR	C5:+57.02146	0.0013	1435.6713	1435.6704	8.0E-4
			QGVAITQENSLLDNTAR		1.0E-10	1195.6323	1195.6322	1.0E-4
			SKLTMPSDIVEETR	M5:+15.99491	2.0E-8	1550.7977	1550.7966	0.0011
			TTEHPPEQDRPGVIGSVFR		3.8E-4	1575.7668	1575.7654	0.0015
			VGFTDEFVAEMEPR	M11:+15.99491	4.2E-5	1674.918	1674.9178	2.0E-4
AT5G11170.1	DEAD/DEAH box helicase, putative (RH15)	7	FMQDPMEIYVDDEAK	M2:+15.99491 - M6:+15.99491	9.4E-6	1481.7638	1481.7639	-1.0E-4
			HLYVFDLETR		5.8E-4	1425.7344	1425.7336	7.0E-4
			LLTPVEEGPTPR		4.5E-5	3677.723	3677.7207	0.0023
			QVMMFSATLSK	M3:+15.99491 - M4:+15.99491	8.4E-4	2141.1533	2141.1506	0.0026
			VNIVINYDMPDSADTYLHR	M9:+15.99491	0.002	1168.4941	1168.4943	-2.0E-4
AT2G33070.1	jacalin lectin family protein	7, 8	AHEGPGQLSGGTFALDTETLK		2.9E-6	2085.0261	2085.0186	0.0076
			FEYVNGSQEVVGDER		4.5E-7	1307.7324	1307.7322	3.0E-4
			FFDNAIGVNVPR		0.0015	2230.213	2228.186	2.027
			HILVFGGEIAMDPK	M11:+15.99491	0.0061	2108.11	2108.1028	0.0075
			IFSFGGELTPNQPIDK		6.8E-10	1665.7913	1665.7905	7.0E-4
			KYNGFYSFDTTK		6.2E-4	1192.53	1192.5306	-7.0E-4
			LGEEEETPSIR		4.8E-5	1647.76	1647.7614	-0.0013
			LLTPVEQGPTPR		0.043	1869.0703	1869.0709	-6.0E-4
			LSCLGVRMVSIGSSLYVFGGR	C3:+57.02146 - M8:-29.9928	1.6E-6	1495.7842	1495.783	0.0013
			MVSIGSSLYVFGGR	M1:+15.99491	2.4E-4	2624.152	2624.142	0.01
			SFHSMTADENNVYVFGGVSATVR	M5:+15.99491	1.4E-13	1958.9739	1958.9723	0.0016
			SIPSIVELDSLK		5.1E-4	1426.7653	1426.7653	-1.0E-4
			STDVLHSLGAYISSPATPK		8.4E-14	1508.75	1508.7483	0.0016
			TNPSNPSIELGPEFK		7.5E-8	1484.8088	1484.8112	-0.0024
			TSPPFGIVSGTK		0.035	1036.482	1036.4811	0.001
			VLQLETAAGAAIR		7.8E-4	1158.636	1158.6368	-9.0E-4
			VQLLEIAQVPDEHVNEFK		1.8E-6	1804.8514	1804.8505	0.001
			VYVGQGEDGIAFVK		0.0058	3075.3745	3075.3699	0.0045
AT1G07920.1	EF-1-alpha	7, 8, 9	DGQTREHALLAFTLGVK		2.9E-9	2477.0354	2477.035	5.0E-4
			EHALLAFTLGVK		3.8E-5	1651.8523	1651.8542	-0.0019
			FHINIVVIGHVDSGK		2.3E-11	2504.1528	2504.1516	0.0014
			GAANFTSQVIIMNHPG	M12:+15.99491	0.0079	1490.8236	1490.8217	0.0019
			GAANFTSQVIIMNHPGQ	M12:+15.99491	5.7E-6	1406.6837	1406.6836	1.0E-4
			GAANFTSQVIIMNHPGQIGN	M12:+15.99491	1.0E-5	1621.8137	1621.8105	0.0031
			GYVASNSKDDPAK		0.014	1348.6993	1348.7012	-0.0019
			IGGIGTVPVGR		0.046	2015.9568	2015.952	0.0048
			LPLQDVYK		0.043	1710.9353	1710.9316	0.0036
			MTPTKPMVVETFSEYPPLGR	M1:+15.99491 - M7:+15.99491	4.0E-6	1319.7332	1319.7322	9.0E-4
			NMITGTSQADCAVLIIDSTTGGFEAGISK	C11:+57.02146 - M2:+15.99491	1.0E-15	1350.6732	1350.6686	0.0046
			PGMVVTFAPTGLTTEVK	M3:+15.99491	3.3E-4	1260.607	1260.607	0
			PMVVETFSEYPPLGR	M2:+15.99491	4.2E-8	1540.701	1540.6986	0.0024
			STTTGHLIYK		8.9E-7	1274.6118	1274.6123	-6.0E-4
			VETGMIKPGMVVTFAPTGL	M5:+15.99491 - M10:+15.99491	0.013	2067.9475	2067.9446	0.0029
			VETGMIKPGMVVTFAPTGLTTEVK	M5:+15.99491 - M10:+15.99491	1.6E-6	1435.8514	1435.8538	-0.0022
			VPISGFEGDNMIER	M11:+15.99491	5.7E-5	2025.0056	2025.004	0.0016
			YYCTVIDAPGHR	C3:+57.02146	1.4E-5	1419.769	1419.7694	-4.0E-4
AT1G03880.1	CRU2 (CRUCIFERIN 2)	9	AHIQMVNDNGER	M5:+15.99491	0.0052	1351.6489	1351.6493	-4.0E-4
			FSTIETTLTHSSPMSYGR	M14:+15.99491	8.3E-4	1500.7255	1500.7228	0.0028
			GEILMLNIGSMSTGAK	M5:+15.99491 - M11:+15.99491	3.2E-6	1560.7789	1560.7809	-0.002
			GLPLEVITNGYQISPEEAK		1.8E-8	1183.5496	1183.5496	0
			GTLTIVDER		0.0064	1495.6292	1495.6221	0.007
			IDLIQENVAINQHEAIQK		0.0097	1431.7412	1431.7441	-0.003
			INVETAQQLQNQQDNR		1.8E-8	1092.5696	1092.5688	7.0E-4
			KLDVTVLHPLSPEVISR		0.014	976.44885	976.4487	1.0E-4
			LGQVATSNASR		0.0015	1587.691	1587.6938	-0.0028
			LYDPGYLNTAPVR		4.3E-6	2072.112	2072.114	-0.0019
			SSISYIDGDEGILR		4.4E-9	1855.9357	1855.9327	0.0028
			TNENAQVNTLAGR		3.8E-7	1468.5972	1468.5973	-1.0E-4
			VFDQEISSGQLLVVPQGFSVMK	M21:+15.99491	3.2E-10	1395.7778	1395.7747	0.0031
			VIPGCAETFMESPVFGEGQGQGQSQGFR	C5:+57.02146 - M10:+15.99491	6.5E-4	1315.6748	1315.6744	4.0E-4
			VNGPFGVIRPPLR		0.02	1581.8737	1581.8738	-2.0E-4
			VNQLIEIRPGIVTK		9.4E-6	1567.7062	1567.706	0
AT3G22640.1	cupin family protein	9, 10	EFEPPQQGEQEGPR		5.2E-6	2285.181	2285.181	0
			IPSGVTNFITNTNQTVPLR		3.5E-6	1573.8436	1573.8436	0
			LAQITVPVNNPGNYK		2.1E-8	1357.6616	1357.6598	0.0018
			TTFVTFVENGCAR	C11:+57.02146	7.3E-7	1662.7999	1662.7974	0.0025
AT5G44120.3	CRA1 (CRUCIFERINA)	9, 10, 11	CTDNLDDPSR	C1:+57.02146	0.046	1363.5664	1363.566	3.0E-4
			FEGQGQSQR		0.0021	1762.903	1762.9015	0.0015
			FNTLETTLTHSSGPA		8.6E-4	2091.9622	2091.9663	-0.0043
			FNTLETTLTHSSGPAS		1.8E-4	957.58954	957.5884	0.0011
			FNTLETTLTHSSGPASYGR		1.2E-10	1892.9763	1892.9764	0
			FNTLETTLTHSSGPASYGRPR		0.04	1383.6238	1383.6252	-0.0014
			GLEETICSAR	C7:+57.02146	6.2E-4	1038.4491	1038.4491	0
			GLPLEVITNGFQISPEEAR		2.1E-10	1246.5485	1246.5485	0
			GQRPQEEEEEEGR		0.0028	1399.665	1399.664	0.0012
			IDLQTAQQLQNQDDNR		4.4E-9	1473.6842	1473.686	-0.0018
			ISTLNSYDLPILR		4.1E-5	1201.7045	1201.7043	3.0E-4
			NIFNGFGPEVIAQALK		1.1E-5	1439.7448	1439.7421	0.0026
			QQGQQGQQFPNECQLDQLNALEPSHVLK	C13:+57.02146 - Q1:-17.02655	1.8E-10	1265.7491	1265.748	0.001
			TNANAQINTLAGR		2.0E-10	1618.7921	1618.7898	0.0024
			VFDGQVSQGQLIAVPQGFSVVK		0.002	1615.7957	1615.7968	-0.001
			VIPGCAETFQDSSEFQPR	C5:+57.02146	6.5E-9	1966.879	1966.8774	0.0016
			VQGPFGVIRPPLR		0.0028	2407.2188	2407.2104	0.0083
AT5G13420.1	transaldolase, putative	10	AAVAQAALAYK		0.029	2058.083	2058.0757	0.0071
			ADLLDINGQIFAEQGK		1.5E-6	1898.9342	1898.9319	0.0023
			ADLNVPLDDNQNITDDTR		2.3E-10	1387.6932	1387.6929	4.0E-4
			ADLNVPLDDNQTITDDTR		3.9E-11	2424.2478	2424.2483	-5.0E-4
			AFEDADIIHVDDIVDPVR		7.9E-5	1903.1034	1903.1014	0.0018
			AGADIIHQVGVHVKPISK		6.1E-5	1579.9526	1579.9534	-8.0E-4
			AGFAGDDAPR		0.003	1298.7472	1298.7471	0
			AGSEAVEDKEIK	A1:+42.01057	3.9E-4	1800.8744	1800.8702	0.0042
			AIGAAGVVSQQCK	C12:+57.02146	7.9E-5	975.55133	975.5514	-1.0E-4
			AIMANAGSSLMGIGTATGK	M3:+15.99491 - M11:+15.99491	2.9E-7	2312.133	2312.1306	0.0024
			AISTSNAYNDQFR		2.9E-7	2973.4148	2973.4185	-0.0036
			ALPHAILR		0.03	1737.8534	1737.852	0.0013
			APQAAGAIHTDFER		4.4E-13	2538.3232	2538.3198	0.0035
			AQGLSVGSSLVEEDK		0.0057	1288.6676	1288.6682	-6.0E-4
			AQGLSVGSSLVEEDKLELATELLAK		6.1E-8	2122.109	2122.1072	0.0019
			AVFPSIVGRPR		2.4E-5	1556.7524	1556.753	-6.0E-4
			AVFPSVVGR		0.0049	1675.7317	1675.7311	6.0E-4
			CPEVLFQPSLIGMEAPGIHETTYNSIMK	C1:+57.02146 - M13:+15.99491 - M27:+15.99491	0.0031	1329.614	1329.6147	-8.0E-4
			DLYGNIVLSGGSTMFPGIADR	M14:+15.99491	3.8E-14	1487.7003	1487.7017	-0.0013
			DNNIGGLPVVEGLNK		0.0097	1705.9172	1705.9197	-0.0025
			DNNIGGLPVVEGLNKK		0.0069	2039.0076	2039.0084	-9.0E-4
			DNVDTLIVIPNDK		0.001	1588.8243	1588.8221	0.0021
			DQEFIEATKEPGITFVVAK		2.1E-7	1806.8992	1806.8998	-7.0E-4
			EHAPSIIFMDEIDSIGSAR	M9:+15.99491	9.8E-8	2240.1882	2240.1814	0.007
			ELDYLVGAVSNPK		2.1E-6	1666.9194	1666.9127	0.0067
			EPGITFVVAK		0.0026	1738.7598	1738.7593	5.0E-4
			ESISLQNQVSMNLAK	M11:+15.99491	2.4E-5	1516.695	1516.6952	-2.0E-4
			FAAGTEAIANK		7.5E-4	1330.736	1330.7329	0.0031
			FDGILGLGFQEISVGK		5.5E-5	1348.7472	1348.7476	-3.0E-4
			FEDLKELGNEPAVK		8.7E-7	2129.056	2129.0515	0.0046
			FLKPSVAGFLLQK		1.3E-5	1190.6431	1190.642	0.0011
			FSPPFGLEGSQK		4.1E-5	1782.8755	1782.8729	0.0027
			FYKEEEKNDPEFAK		9.4E-7	2004.0995	2004.1029	-0.0035
			GAHEGQGLGNNFLSHIR		0.014	2698.3335	2698.3362	-0.0029
			GLGAGGNPEIGMNAAR	M12:+15.99491	0.049	1264.558	1264.5591	-0.0011
			GVSLLLPTDVVIADK		7.3E-4	2762.4084	2762.41	-0.0013
			GVSLLLPTDVVVADK		1.2E-6	1003.5436	1003.5423	0.0013
			GVTSNPAIFQK		0.0046	1103.5802	1103.5808	-6.0E-4
			GVTTIIGGGDSVAAVEK		6.5E-6	1478.7638	1478.7642	-4.0E-4
			GYMFTTTAER	M3:+15.99491	3.1E-4	1524.7562	1524.7545	0.0017
			IAPEEHPVLLTEAPLNPK		1.4E-7	1294.6254	1294.6252	1.0E-4
			IFGQDTEVITSLIFK		1.3E-8	1260.6853	1260.684	0.0014
			IFGTEGEIITMLR	M11:+15.99491	1.1E-4	1563.8209	1563.8204	6.0E-4
			ILNYVNELCER	C9:+57.02146	6.1E-7	2600.4062	2600.4033	0.0029
			IPATAPCIPSIR	C7:+57.02146	0.0037	1525.8859	1525.884	0.0019
			IVLSGGSTMFPGIADR	M9:+15.99491	6.8E-7	1292.6641	1292.6638	3.0E-4
			IVSTPGFLDNHIPR		6.2E-4	1308.716	1308.7162	-3.0E-4
			KDLYGNIVLSGGSTMFPGIADR	M15:+15.99491	3.1E-5	1843.9885	1843.9838	0.0047
			KGVTTIIGGGDSVAAVEK		3.5E-14	1330.659	1330.6602	-0.0011
			KICSQIGLCTFD	C3:+57.02146 - C9:+57.02146	0.003	1610.8092	1610.8025	0.0067
			KLASLADLYVNDAFGTAHR		2.7E-4	2191.13	2191.128	0.0021
			KYDEIDAAPEER		7.5E-7	1198.7089	1198.7059	0.0029
			LASGEVFGPDQPIALK		0.027	1954.0668	1954.0648	0.0019
			LASLADLYVNDAFGTAHR		0.03	1469.6956	1469.6982	-0.0027
			LAYVALDYEQELETAK		5.6E-8	1818.9286	1818.9277	9.0E-4
			LSELLGIEVTK		0.044	1378.7225	1378.7217	8.0E-4
			MESGSGNGDSEVQR	M1:+15.99491	3.2E-10	1627.8806	1627.8807	-1.0E-4
			MLEQIGTPEALDLR	M1:+15.99491	3.1E-8	1259.649	1259.6482	9.0E-4
			NADEEEGGELVFGGVDPNHFK		2.8E-7	1262.5323	1262.5322	1.0E-4
			NDSYVLHLVLPSK		0.013	1377.653	1377.6497	0.0033
			NYELPDGQVITIGAER		1.6E-9	1157.6523	1157.653	-5.0E-4
			SEYDESGPSIVHR		0.012	2487.1794	2487.1765	0.0031
			SFESLLGTLQDK		0.0029	1305.7063	1305.7053	0.001
			SLADMAPDEAAK	M5:+15.99491	0.023	1433.7297	1433.731	-0.0012
			SSAASTAVSIVDAIK		1.4E-6	2327.1663	2327.1704	-0.0043
			TIDANVSEAEGIYSALEK		1.0E-7	1284.6226	1284.6223	2.0E-4
			TTGAEDAIAALAFK		1.7E-5	2038.9805	2038.9833	-0.0028
			TTGIVLDSGDGVSH		6.6E-9	2292.1387	2292.1372	0.0014
			TTGIVLDSGDGVSHTVPIYEGYALPH		2.5E-4	1135.5414	1135.5416	-2.0E-4
			TTGIVLDSGDGVSHTVPIYEGYALPHAILR		1.1E-11	2070.0857	2070.087	-0.0013
			TVQAQEGLASLR		7.6E-4	1717.922	1717.9276	-0.0056
			TVQMVQADAASVGATR	M4:+15.99491	2.5E-5	3217.5308	3217.5334	-0.0027
			VALDYEQELETAK		8.5E-4	1343.7009	1343.703	-0.0021
			VAPEEHPVLLTEAPLNPK		9.8E-6	2303.2383	2303.2397	-0.0016
			VFDLAPEEYVLK		1.3E-4	1187.5126	1187.5142	-0.0014
			VGEQLEDEGVDSFK		2.1E-7	1752.8779	1752.874	0.0039
			VGETVDLVGLR		1.2E-6	1518.8181	1518.8167	0.0014
			VGVAGVMSHISTGGGASLELLEGK	M7:+15.99491	9.5E-10	1454.7324	1454.7312	0.0012
			VIEIQAETPVSEAVK		5.8E-6	1476.7874	1476.785	0.0024
			VILSTHLGR		0.011	1207.6436	1207.6434	2.0E-4
			VLPGVIALDEAIPVTV		1.5E-4	1446.8252	1446.824	0.0011
			VTSVASFFVSR		0.001	922.42975	922.4303	-5.0E-4
			VYIGQGDSGVSYVK		0.041	2597.2156	2597.212	0.0038
			VYIGQGDSGVTYVK		0.0015	2220.1172	2220.1147	0.0026
			YDEIDAAPEER		0.0018	1582.7107	1582.7137	-0.003
AT3G12110.1	ACT11 (ACTIN-11)	10, 11	AEYDESGPSIVHR		0.011	2076.1108	2076.109	0.0021
			AGDLVSSPSLK		0.01	1856.004	1856.0029	0.0011
			ATFETFIGIR		1.7E-6	1441.6826	1441.6818	9.0E-4
			AVFPSIVGR		0.0069	1422.7526	1422.752	6.0E-4
			DGTTTAGNSSQVSDGAGAVLLMK	M22:+15.99491	2.6E-6	1658.8511	1658.8501	0.001
			EAAAPAIGDTAQFPSLG		4.3E-4	1567.729	1567.7313	-0.0022
			ELQEVHSAMEEAK	M9:+15.99491	0.0019	1538.818	1538.8177	3.0E-4
			EMTLEEYEK	M2:+15.99491	0.04	1305.6743	1305.6722	0.002
			FEHILKPIAEITISK		0.0019	1470.6842	1470.6904	-0.0062
			FGVVSMCIGTGMGAAAVFER	C7:+57.02146 - M6:+15.99491 - M12:+15.99491	4.3E-5	1488.756	1488.752	0.004
			FPTKPAPPSQAVR		4.4E-8	2671.4197	2671.4153	0.0044
			GAFVFHEDSTFSVDFAK		0.0015	2122.0706	2122.068	0.0025
			GLPVLGVFR		0.014	1200.5599	1200.5608	-9.0E-4
			GPQTVAYNLPNDEK		0.013	1283.626	1283.6271	-0.0011
			IEGAVESLSHEILTIQGK		6.6E-14	945.5518	945.5521	-2.0E-4
			INVNGGAMAIGHPLGATGAR	M8:+15.99491	4.8E-6	1773.8359	1773.8334	0.0025
			KSLSINEFLKPADGK		0.0011	890.55597	890.5575	-0.0015
			NNDAPGNENGFSGGYR		4.7E-5	2643.268	2643.2637	0.0044
			QEQDQAAVDSHR		0.0099	1642.7458	1642.7422	0.0037
			RGGVANGESGDVERPPR		8.1E-4	2039.0559	2039.052	0.0038
			SLSINEFLKPADGK		3.8E-4	1609.8934	1609.8951	-0.0018
			SLSINEFLKPADGKR		0.0046	1821.9093	1821.9094	-1.0E-4
			STDVSAAPIR		0.019	1862.7891	1862.7827	0.0063
			TFAAVGVDPAIMGIGPAVAIPAAVK	M12:+15.99491	9.0E-11	1295.7163	1295.7144	0.0019
			TGDEKPITVSVDDGIRPTTTLASLGK		2.0E-12	1337.6951	1337.6951	-1.0E-4
			TITLPGGQTSTVR		0.0084	2196.084	2196.0823	0.0017
			VFESMQQLSNKK	M5:+15.99491	0.025	1646.9136	1646.9116	0.002
			VIQLIYNSGDVK		4.8E-4	1959.0433	1959.045	-0.0018
AT1G31180.1	3-isopropylmalate dehydrogenase, chloroplast, putative	11	ANPLATILSAAMLLK	M12:+15.99491	9.9E-7	1980.0239	1980.0186	0.0054
			DDGTLASFVGFR		1.7E-4	1266.6522	1266.6515	7.0E-4
			DVGEKPAVDDVAADANK		2.5E-5	931.5359	931.5364	-5.0E-4
			DVGEKPAVDDVAADANKEDTVVEEK		5.2E-12	1968.082	1968.0804	0.0015
			ELTGGIYFGEPR		0.0016	1612.8812	1612.8798	0.0015
			EQLTQLVEFAK		3.8E-4	1073.5842	1073.5841	1.0E-4
			FIIEAANHPTDPDADEILSK		7.7E-6	1944.0111	1944.0077	0.0034
			GVMFGTEALLNEHGK	M3:+15.99491	2.5E-6	1396.6824	1396.682	4.0E-4
			MIEDAVVDALNK	M1:+15.99491	1.9E-5	2121.008	2121.003	0.0053
			NEAAPAIGDAAQFPSLGGK		1.2E-11	1592.7781	1592.7766	0.0015
			PATVLPQLVDASTLK		0.046	1307.5739	1307.5754	-0.0015
			THVVTTPGSGFGPGGEGFVR		0.033	1199.6431	1199.6423	7.0E-4
