# Supplementary material for: Are Methionine Sulfoxide-Containing Proteins Related to Seed Longevity? A Case Study of Arabidopsis thaliana Dry Mature Seeds Using Cyanogen Bromide Attack and Two-Dimensional-Diagonal Electrophoresis
Source: Plants (Basel). 2022 Feb 21;11(4):569. doi: 10.3390/plants11040569 (PMC8875303; doi:10.3390/plants11040569)
Supplement: Supplementary file 1 [file plants-11-00569-s001.zip › plants-1599886(1)/Table S6.xlsx]

## Sheet: supplemental Table 6
TABLE S6: List of the 5968 identified peptides from spots collected from two independent SDS-PAGE separations in a range of molecular weights from 15 kDa to 210 kDa. Sequence: peptide sequences identified by LC-MS/MS Modifications: modifications of identified peptide (Da) (cysteine carbamidomethylation= +57.021464, methionine oxidation= +15.99491, deamidation= -17.0265, acetylation= +42.01057) E-…
Sequence	Modifications	E-value	Exp MH+	Th MH+	DeltaMH+
AAAARPLVSVQPLESDMATDGATLPLPHVMK	A1:+42.01056	0.000000000559999990823457	3229.6455078125	3228.67602539062	0.968999981880188
AAAAVAYAAVKPGK	A1:+42.01056	0.00249999994412065	1331.47277832031	1329.75305175781	1.72000002861023
AAADAGLTVAEVTGSNVVSVAEDELMR		0.0000000000139999999440588	2676.74536132812	2675.32006835938	1.42599999904633
AAADAGLTVAEVTGSNVVSVAEDELMR	M26:+15.99491	0.000000389999996741608	2692.22534179688	2691.31494140625	0.91100001335144
AAAEGLLALSQNDKK		0.000000130000003650821	1529.17272949219	1528.8330078125	0.33899998664856
AAAIGANNQAAQSMLK	M14:+15.99491	0.00000000109999997999211	1574.85278320312	1574.79602050781	0.0570000000298023
AAAIGANNQAAQSMLK		0.000000000639999997442686	1559.97277832031	1558.80102539062	1.17200005054474
AAAPPNSVQCFGR	C10:+57.02146 - A1:+42.01056	0.00036000000545755	1416.69274902344	1416.6689453125	0.0230000000447035
AAAVAALSSVLTAEK		0.000000000860000015645568	1401.75268554688	1401.79504394531	-0.0419999994337559
AAAVAYAAVKPGK	A1:+42.01056	0.0000000670000019908912	1259.21276855469	1258.71594238281	0.497000008821487
AAAVGANNQAAQSMLK	M14:+15.99491	0.000000000000360000007235128	1560.89270019531	1560.78002929688	0.112000003457069
AAAVGANNQAAQSMLK		0.0000000000830000027041145	1545.0126953125	1544.78503417969	0.226999998092651
AADAIAAANTAAEVALR		0.00000000160000002136229	1599.13269042969	1598.84997558594	0.282999992370605
AADELQALQDER		0.00000430000000051223	1359.0126953125	1358.65502929688	0.358000010251999
AADLTYWESAAR		0.00000000160000002136229	1353.97277832031	1353.64404296875	0.328999996185303
AADMGGSYGSTIR		0.000730000028852373	1285.95275878906	1285.5849609375	0.368000000715256
AADSEDAAEIQAK		0.0000319999999192078	1318.83276367188	1318.61303710938	0.219999998807907
AAEDDALGPDGK		0.00000109999996311672	1158.71276855469	1158.52795410156	0.185000002384186
AAEDDALGPDGKK		0.0000000220000000439313	1286.43273925781	1286.623046875	-0.189999997615814
AAELTTLLESR		0.0000319999999192078	1204.23266601562	1203.65795898438	0.574000000953674
AAEPVILK		0.00810000021010637	840.492736816406	840.518981933594	-0.0270000007003546
AAESAAEFASDTSAGVR		0.0000000000018999999056718	1640.87268066406	1639.75598144531	1.11600005626678
AAETTTLHDR	A1:+42.01056	0.00130000000353903	1156.65270996094	1156.56005859375	0.0930000022053719
AAEVTTEVNSWAEK		0.000000000619999995787879	1535.97277832031	1534.73901367188	1.23399996757507
AAFEEFQGR		0.0000319999999192078	1054.0927734375	1054.49597167969	-0.402999997138977
AAFGAEEVNR		0.00549999997019768	1063.15270996094	1063.51696777344	-0.363999992609024
AAFGAEEVNR		0.00015999999595806	1063.45275878906	1063.51696777344	-0.0640000030398369
AAFLEAEPQTF		0.000869999988935888	1223.43273925781	1223.59497070312	-0.162000000476837
AAFLEAEPQTFVVPN		0.00150000001303852	1633.9	1632.8	1.0
AAGASTPSSTPLR		0.00120000005699694	1215.91271972656	1215.63305664062	0.280000001192093
AAGEVLALQK		0.00000949999957811087	999.712707519531	999.583984375	0.12899999320507
AAGFSEENGTLGDIYDTISGSDLVLLLISDSAQADNYEK		0.000000000850000014818164	4094.12548828125	4091.94604492188	2.17899990081787
AAGGEDAAEIQAK		0.0000030999999580672	1230.9	1230.6	0.3
AAGHEFGTTTGRPR		0.00740000000223517	1459.04541015625	1457.72497558594	1.32099997997284
AAGVIVQMVK		0.0209999997168779	1016.13275146484	1015.59698486328	0.535000026226044
AAGYEQIFER		0.0000209999998332933	1184.21276855469	1183.57495117188	0.638000011444092
AAGYTEPDPR		0.00659999996423721	1076.87268066406	1076.5009765625	0.372000008821487
AAHFEESMK		0.0189999993890524	1050.91271972656	1049.47204589844	1.44000005722046
AAIGLSEHGFNTACITK	C14:+57.02146	0.0015999999595806	1791.98547363281	1789.89099121094	2.09500002861023
AAIVHTDSFLTNAR		0.0000000000520000015269417	1515.5126953125	1515.7919921875	-0.279000014066696
AALAQFFETMR		0.00510000018402934	1286.7	1284.6	2.0
AALDLLLPYQR		0.000039999998989515	1273.27270507812	1272.73095703125	0.541000008583069
AALDVAALR		0.000300000014249235	898.812744140625	899.531005859375	-0.718999981880188
AALEMLK	M5:+15.99491	0.00559999980032444	792.312744140625	791.434020996094	0.879000008106232
AALESDTQVLAFEAGR		0.0000189999991562217	1678.0927734375	1677.84497070312	0.247999995946884
AALIADEIAK		0.0000000230000001266717	1014.5126953125	1014.5830078125	-0.0710000023245811
AALLDIGQER		0.000075999996624887	1085.75268554688	1085.59497070312	0.157000005245209
AALQYLDSLR	A1:+42.01056	0.0000199999994947575	1192.13269042969	1191.63696289062	0.495000004768372
AALTVEPRPPEFAPLDSGAFK		0.00109999999403954	2214.8955078125	2213.16088867188	1.73500001430511
AALVNFYETLR		0.0059000002220273	1297.0927734375	1296.69494628906	0.398000001907349
AALVQFHALALLQQIR		0.000150000007124618	1793.51550292969	1792.06005859375	1.4559999704361
AAMEAGIER	M3:+15.99491	0.00219999998807907	963.872741699219	963.456970214844	0.416000008583069
AAMEAGIERNDLFVTSK	M3:+15.99491	0.000130000000353903	1868.51550292969	1867.92199707031	0.592999994754791
AAMEAGIERNDLFVTSK		0.00209999992512167	1852.34545898438	1851.92700195312	0.418000012636185
AAMENGVLTVTVPK		0.00359999993816018	1431.4	1429.8	2022-06-01
AAMENGVLTVTVPK	M3:+15.99	0.000460000010207295	1447.3	1445.8	2022-06-01
AAMLAAQDVSQR	M3:+15.99491	0.000000110000001996013	1276.99267578125	1276.63195800781	0.361000001430511
AANLDAEVVDKPGGQSVSVDLFEETFK		0.000000098000001003129	2865.8955078125	2865.416015625	0.479999989271164
AANLYDIGYQLK		0.000000189999994404388	1368.43273925781	1368.71594238281	-0.282999992370605
AAPTQEELLAEHLEQQK	A1:+42.01056	0.000000000740000005716723	1977.13269042969	1976.99304199219	0.140000000596046
AAPVAAAATAETK		0.00052000000141561	1171.9	1171.6	0.2
AAQDIALSDLAPTHPIR		0.00000000239999997653229	1790.78540039062	1788.96105957031	1.82500004768372
AAQEGSYDAVIVDSSDPIGPAQELFEKPFFESVAK		0.000000849999992169614	3741.8955078125	3741.81689453125	0.0780000016093254
AAQLDVVVTNK		0.00000109999996311672	1157.87268066406	1157.65295410156	0.219999998807907
AASFNIIPSSTGAAK		0.0019000000320375	1434.6	1434.8	-0.1
AASFNIPLHSLFEAK		0.0019000000320375	1645.052734375	1644.875	0.178000003099442
AASNQVDFQTR		0.000000590000013289682	1236.71276855469	1236.59704589844	0.11599999666214
AASVLASHDPPVALAK		0.0000000940000006721675	1546.81274414062	1546.85900878906	-0.046000000089407
AATGAVTGSAAPGSH		0.00000350000004800677	1255.2	1254.6	0.6
AATGAVTGSAAPGSHTQ		0.00000550000004295725	1484.2	1483.7	0.4
AATGAVTGSAAPGSHTQQLVAGDEK		0.000000000489999985031631	2325.44555664062	2324.14794921875	1.29700005054474
AATGAVTGSAAPGSHTQQLVAGDEKK		0.00000369999997928971	2453.54541015625	2452.24291992188	1.30200004577637
AATNSDHNQTDAAVK	A1:+42.01056	0.0000140000001920271	1584.85278320312	1584.72497558594	0.127000004053116
AAVAVLGDLADALGPNVK		0.00000700000009601354	1693.97546386719	1693.94897460938	0.0270000007003546
AAVAYEPNKPLVIEDVEVAPPQAGEVR		0.00109999999403954	2862.08544921875	2861.5048828125	0.580999970436096
AAVDDYIPIPQR		0.000005200000032346	1357.03271484375	1357.71105957031	-0.679000020027161
AAVEEGIVPGGGVALLYASKELDKLQTAN		0.000780000002123415	2915.60546875	2913.55688476562	2.04800009727478
AAVEEGIVVGGGCTLLR	C13:+57.02146	0.00000000819999979029262	1700.99267578125	1700.90002441406	0.0920000001788139
AAVGGANAATVSTTFGR		0.0000000389999996741608	1550.552734375	1550.79296875	-0.239999994635582
AAVNGTTSVEPENQQSEQAGR	A1:+42.01056	0.000035000000934815	2216.0654296875	2215.02294921875	1.04299998283386
AAVPSGASTGIYEALELR		0.00000000290000001790247	1805.37268066406	1804.94396972656	0.428000003099442
AAVSSLLPSK		0.000209999998332933	972.112731933594	972.572998046875	-0.46000000834465
AAYALGQDLGVIACIGELLEER	C14:+57.02146	0.000000000005799999803352	2361.45263671875	2361.2119140625	0.239999994635582
AAYNNPER		0.00260000000707805	934.192749023438	934.43798828125	-0.245000004768372
AAYPIEYIPNAK		0.000000319999998055209	1351.052734375	1349.7099609375	1.34200000762939
ACDSVGINSYEVR	C2:+57.02146	0.0000000359999994259397	1470.052734375	1469.6689453125	0.382999986410141
ACENATQPLK	C2:+57.02146	0.000910000002477318	1131.39270019531	1131.54699707031	-0.153999999165535
ACGAVIVNRPDELQESDVGTGAGLFEVK	C2:+57.02146	0.00000329999988935015	2932.3154296875	2931.45190429688	0.862999975681305
ACSSASIAR	C2:+57.02146	0.00789999961853027	923.0126953125	922.442016601562	0.570999979972839
ADAEDIQPLVCDNGTGMVK	C11:+57.02146 - M17:+15.99491 - A1:+42.01056	0.00000000640000008544916	2091.75268554688	2090.93701171875	0.814999997615814
ADAEDIQPLVCDNGTGMVK	C11:+57.02146 - A1:+42.01056	0.00000010000000116861	2074.83276367188	2074.94189453125	-0.109999999403954
ADDATQFLDVIR		0.000000950000014654506	1363.83276367188	1363.68603515625	0.146999999880791
ADDDDKLQQVVLK		0.0000249999993684469	1487.25268554688	1486.77502441406	0.477999985218048
ADDDDKLQQVVLKR		0.0230000000447035	1641.98547363281	1642.8759765625	-0.890999972820282
ADDDYDYLFK		0.000000899999974990351	1265.35278320312	1264.53698730469	0.814999997615814
ADDFGSLCGPVIDEVK	C8:+57.02146	0.0000000000399999998401679	1722.27270507812	1721.80505371094	0.467000007629395
ADEEQVIDGLDR		0.000000929999998788844	1359.25268554688	1359.63903808594	-0.386000007390976
ADELHDINK		0.00669999979436398	1056.052734375	1054.51696777344	1.53600001335144
ADEVSGPLLMR		0.00000350000004800677	1188.11267089844	1187.60900878906	0.503000020980835
ADFGSVMDVLK		0.000269999989541247	1181.4	1181.6	-0.2
ADGDEDQQDLIAGPALSHGSDR		0.00000510000018039136	2267.90551757812	2267.01708984375	0.888000011444092
ADGNSFVPIIDR		0.00000230000000556174	1304.95275878906	1303.6650390625	1.28799998760223
ADILISEPMGTLLVNER		0.000000020999999961191	1871.25268554688	1870.99499511719	0.257999986410141
ADLEEVCSLYLNAK	C7:+57.02146	0.00014000000373926	1623.89270019531	1624.78894042969	-0.896000027656555
ADLGDPLLPIVHVAITSGQGHYVETVR		0.00899999961256981	2858.99536132812	2857.52099609375	1.47399997711182
ADLGIGDEVLLLSDGNGEFTR		0.000000000000249999999001049	2192.31274414062	2191.087890625	1.22500002384186
ADLHHLGLFLAGR		0.000199999994947575	1420.22546386719	1419.78601074219	0.439000010490417
ADLLATCPWSLQK	C7:+57.02146	0.0000960000033956021	1502.87268066406	1502.76794433594	0.104999996721745
ADLNVPLDDNQNITDDTR		0.000000000000290000011851643	2029.87268066406	2028.94702148438	0.925000011920929
ADLNVPLDDTFK		0.00289999996311963	1349.0126953125	1347.67895507812	1.33299994468689
ADLPEVQEK		0.000460000010207295	1028.93273925781	1028.52600097656	0.40599998831749
ADLVNNLGTIAR		0.0000680000011925586	1257.2	1256.7	0.5
ADNSGGHDFPAVATHGGQFIR	A1:+42.01056	0.000000810000017281709	2197.3154296875	2196.02197265625	1.29299998283386
ADQELPVLISAEIK		0.0000159999999596039	1526.03271484375	1525.84802246094	0.185000002384186
ADQNPNFYNWNR		0.00000169999998433923	1539.11267089844	1538.67797851562	0.435000002384186
ADSSVLGHAAK		0.0000017999999499807	1057.13269042969	1055.54797363281	1.58399999141693
ADTLEVDVHDVQSLLSSSER	A1:+42.01056	0.00960000045597553	2244.11547851562	2242.083984375	2.03200006484985
ADVEQYCNK	C7:+57.02146	0.00209999992512167	1127.19274902344	1126.48400878906	0.708999991416931
ADVEVDVAAAGAPK	A1:+42.01056	0.00000529999988430063	1354.11267089844	1354.68505859375	-0.573000013828278
ADVPGLK		0.00139999995008111	700.252746582031	699.403991699219	0.848999977111816
ADVSDPVQVK		0.0082999998703599	1058.23266601562	1057.55297851562	0.680000007152557
AEATDVANAVLDGADAILLGAETMR	M24:+15.99491	0.00000000300000002617651	2504.33544921875	2503.23510742188	1.10099995136261
AEATDVANAVLDGADAILLGAETMR		0.00540000014007092	2487.71533203125	2487.23999023438	0.474999994039536
AEATDVANAVLDGSDAILLGAETLR		0.00000000000000100000000362749	2485.77270507812	2485.27807617188	0.493999987840652
AEATDVANAVLDGTDCVMLAGESAAGAYPEIAVK	C16:+57.02146 - M18:+15.99491	0.00000000610000006062705	3397.94555664062	3395.59912109375	2.34699988365173
AEDAKPATVPPVAGG		0.000150000007124618	1379.43273925781	1379.71704101562	-0.284000009298325
AEDLESLR		0.00130000000353903	932.892700195312	932.468994140625	0.42399999499321
AEEDGIACVEFIAGK	C8:+57.02146	0.0000000940000006721675	1608.71276855469	1608.75805664062	-0.0450000017881393
AEEEKETENDEEPPRR		0.0000319999999192078	1959.41540527344	1957.8740234375	1.54200005531311
AEEEVEVAASMK	M11:+15.99491 - A1:+42.01056	0.00000999999974737875	1351.27270507812	1350.60998535156	0.662999987602234
AEEIMGQAIR	M5:+15.99491	0.000000989999989542412	1134.0927734375	1133.56201171875	0.529999971389771
AEEIMGQAIR		0.000500000023748726	1118.57275390625	1117.56701660156	1.00499999523163
AEEISGSQPAEVHNLVQGK		0.00120000005699694	1993.28540039062	1992.9990234375	0.287000000476837
AEESNASGDPLAQMSK	M14:+15.99491	0.000000000000639999988769069	1651.71276855469	1650.72802734375	0.985000014305115
AEESNASGDPLAQMSK		0.0000000000290000003178026	1634.91271972656	1634.73303222656	0.180000007152557
AEETQGLR		0.0140000004321337	903.2	903.5	-0.3
AEFPFEIVPK		0.0020000000949949	1176.07275390625	1176.63000488281	-0.558000028133392
AEGAMYLFPCVVLPNK	C10:+57.02146 - M5:+15.99491	0.000000479999982871959	1825.73266601562	1824.90295410156	0.829999983310699
AEGAMYLFPCVVLPNK	C10:+57.02146	0.0000519999994139653	1808.33276367188	1808.90795898438	-0.574999988079071
AEGAMYLFPR	M5:+15.99491	0.0000249999993684469	1170.57275390625	1170.56201171875	0.0109999999403954
AEGAMYLFPR		0.000048999998398358	1156.17272949219	1154.56701660156	1.60599994659424
AEGGFLGAEVILK		0.0000035999998999614	1304.25268554688	1303.72595214844	0.52700001001358
AEGIQVSPYSVR		0.0000000083999998068407	1307.19274902344	1305.68005371094	1.51300001144409
AEGNGFLLLDSDFNVK		0.000000279999994745594	1739.25268554688	1738.86499023438	0.388000011444092
AEIGPETNVLVMGAGPIGLVTMLAAR		0.000000449999987495175	2582.51538085938	2580.38891601562	2.12599992752075
AELEGEFVK		0.00730000017210841	1021.35272216797	1021.52001953125	-0.167999997735023
AENMAGIEK		0.00659999996423721	963.192749023438	962.461975097656	0.731000006198883
AENTTTGGSNDHSNR	A1:+42.01056	0.00139999995008111	1602.83276367188	1602.67395019531	0.158000007271767
AEQNKTDLDAITVAK		0.0140000004321337	1616.48547363281	1616.84899902344	-0.363999992609024
AEQPIDENEIR		0.0000240000008489005	1314.97277832031	1313.63403320312	1.33899998664856
AESDDTVPDAPAK		0.000699999975040555	1315.53271484375	1315.60205078125	-0.0689999982714653
AEVEVDVAAAGAPK	A1:+42.01056	0.0000639999998384155	1368.91271972656	1368.70104980469	0.211999997496605
AEVMSMEDIR	M6:+15.99491 - A1:+42.01056	0.00130000000353903	1239.29272460938	1238.5400390625	0.753000020980835
AEVMSMEDIR	A1:+42.01056	0.00570000009611249	1223.5126953125	1222.54504394531	0.967999994754791
AEVMSMEDIR	M4:+15.99491 - M6:+15.99491 - A1:+42.01056	0.000349999987520278	1255.63269042969	1254.53405761719	1.09800004959106
AEVMSMEDIR	M6:+15.99491 - A1:+42.01056	0.0000950000030570664	1239.87268066406	1238.5400390625	1.33299994468689
AEWSVTSEWSPDGR		0.0000129999998534913	1606.99267578125	1606.71398925781	0.279000014066696
AEYEGVLLGMGNPLLDISAVVDEGFLTK	A1:+42.01056	0.00559999980032444	2992.6455078125	2992.52294921875	0.123000003397465
AEYPNYTPLLAQILEGLISQEVEDK		0.00000000229999996825825	2835.08544921875	2833.45092773438	1.63399994373322
AEYYSITDAEALEAFK		0.000000000063000001049307	1820.77270507812	1820.85900878906	-0.0869999974966049
AFADEIGIPFLETSAK		0.0000319999999192078	1709.57275390625	1708.88000488281	0.693000018596649
AFAHPPEELK		0.0000110000000859145	1138.89270019531	1138.58996582031	0.303000003099442
AFCISQVGVGSDTAAIR	C3:+57.02146	0.0000000000119999999520504	1751.49267578125	1751.875	-0.381999999284744
AFDMILGISVSENR		0.00260000000707805	1552.5126953125	1551.78405761719	0.728999972343445
AFEDPDIIHVDDSVDPVR		0.00000469999986307812	2039.00549316406	2038.97204589844	0.0329999998211861
AFEPILLLGR		0.000000139999997372797	1130.41271972656	1128.67797851562	1.73500001430511
AFGADLVLTDSSK		0.0000021000000742788	1323.33276367188	1323.67895507812	-0.347000002861023
AFGASEIIAVDIQDEK		0.0000000149999994647487	1705.53271484375	1705.86499023438	-0.331999987363815
AFGLGADWR		0.000209999998332933	992.292724609375	992.494995117188	-0.202999994158745
AFGVTVDFIDLELSR		0.0000000779999993483216	1681.61267089844	1681.88000488281	-0.266999989748001
AFIAGIADDNGYGWAIAK		0.0000409999993280508	1853.49267578125	1852.92297363281	0.569000005722046
AFLGSVSDYCAHHAK	C10:+57.02146	0.000600000028498471	1664.275390625	1662.77001953125	1.50600004196167
AFNDIMFR	M6:+15.99491	0.00015999999595806	1029.93273925781	1029.48303222656	0.449999988079071
AFNDIMFR		0.000190000006114133	1014.21270751953	1013.48797607422	0.725000023841858
AFNILEAK		0.00130000000353903	905.412719726562	905.510009765625	-0.0970000028610229
AFNSLSSDDSVGVIILSGSGR		0.000000000000209999999702982	2081.9326171875	2081.05102539062	0.880999982357025
AFNVLIEDQGIALR		0.0000629999994998798	1559.11267089844	1558.85900878906	0.254000008106232
AFQHVAAYDSAVSEWLWK		0.00170000002253801	2107.97534179688	2108.02392578125	-0.0489999987185001
AFSEVVMEAK	M7:+15.99491	0.000000530000022536115	1128.03271484375	1126.54504394531	1.48699998855591
AFSEYGTITSAVVMK	M14:+15.99491	0.0000013000000080865	1620.5126953125	1619.79895019531	0.71399998664856
AFSEYGTITSAVVMK		0.0000000590000013289682	1604.83276367188	1603.80395507812	1.02900004386902
AFSGDSVWR		0.00359999993816018	1024.85278320312	1024.48498535156	0.368000000715256
AFSGYEDEVLVK		0.00270000007003546	1358.81274414062	1356.6689453125	2.14400005340576
AFSHMLNLANLAEEVQIAYR	M5:+15.99491	0.000000479999982871959	2307.17553710938	2306.15991210938	1.01499998569489
AFSHMLNLANLAEEVQIAYR		0.0000829999989946373	2290.58544921875	2290.1650390625	0.419999986886978
AFSIRPNEPEVLLLDYPSHQR		0.0000000299999989294975	2481.62548828125	2481.2890625	0.337000012397766
AFSSAPIISLAIER		0.0000000339999992604589	1476.11267089844	1474.82702636719	1.28600001335144
AFVANGQGTITLIEGDSR		0.00000709999994796817	1848.6	1848.9	-0.3
AGADVTVASVEK		0.00910000037401915	1147.47277832031	1146.60095214844	0.871999979019165
AGAPVDQTIAALAAHMEPGDTIIDGGNEWYENTER		0.00109999999403954	3714.9853515625	3712.71899414062	2.26699995994568
AGASGFTFHVEVSK		0.00150000001303852	1438.3154296875	1436.71704101562	1.59800004959106
AGAVADGEISEGEGACCGGR	C16:+57.02146 - C17:+57.02146	0.0000000000000850000002024578	1922.27270507812	1922.79699707031	-0.523999989032745
AGCYASNVIIQR	C3:+57.02146	0.0000319999999192078	1352.99267578125	1351.67895507812	1.31400001049042
AGDLTVGDVEDLLNSYK		0.00329999998211861	1810.37268066406	1808.89196777344	1.48099994659424
AGDPVTADDLGVGGALSVLMK	M20:+15.99491	0.0000000000000749999969898094	2002.43273925781	2002.01696777344	0.416000008583069
AGDPVTADDLGVGGALSVLMK		0.00000000000000100000000362749	1986.17272949219	1986.02197265625	0.150999993085861
AGDSTPEELANATQVQGPVLPIVR		0.00000000000140000001608992	2462.29272460938	2462.2890625	0.00380000006407499
AGDSTPEELATATQVQGPVLPILR		0.0000000000159999999360672	2463.53271484375	2463.30908203125	0.223000004887581
AGDSTPEELATATQVQGPVLPIVR		0.0000000000139999999440588	2450.27270507812	2449.2939453125	0.978999972343445
AGDTCPTAVHDFEGDQTYSEK	C5:+57.02146	0.000190000006114133	2327.72534179688	2327.97290039062	-0.246999993920326
AGDTHLGGEDFDNR		0.000560000014957041	1503.4	1503.6	-0.3
AGEEGCEWVAFK	C6:+57.02146	0.00000000999999993922529	1382.052734375	1382.60498046875	-0.551999986171722
AGELPSTDIVEVVVSPPFVFLPTVK		0.00014000000373926	2642.3955078125	2640.4541015625	1.94200003147125
AGELSNAEIDNLMTIVANPR		0.00000000360000007582073	2127.87280273438	2128.07104492188	-0.197999998927116
AGELSSAEIDNLMTIVANPR	M13:+15.99491	0.00000000000119999995183695	2118.052734375	2117.05493164062	0.998000025749207
AGFAGDDAPR		0.0000209999998332933	977.832702636719	976.448974609375	1.38399994373322
AGFSPDEEIELYEEIK		0.000000110000001996013	1869.07275390625	1868.88000488281	0.19200000166893
AGGDVTLGELLK		0.000720000010915101	1172.07275390625	1172.65295410156	-0.579999983310699
AGGECLTFDQLALR	C5:+57.02146	0.000000229999997714003	1550.15270996094	1550.76403808594	-0.611000001430511
AGGMTSLAIDDLGR	M4:+15.99491	0.0082999998703599	1392.71276855469	1392.67895507812	0.034000001847744
AGGSETVITAK		0.0000159999999596039	1033.53271484375	1033.55297851562	-0.0199999995529652
AGHGEEIETTDESLVEK	A1:+42.01056	0.000110000000859145	1887.50549316406	1885.86694335938	1.63900005817413
AGHMLSLPEVSDFFAK	M4:+15.99491	0.00800000037997961	1764.80541992188	1764.86303710938	-0.0579999983310699
AGHQTSAESWGTGR		0.0000000000189999994903989	1445.83276367188	1444.65698242188	1.17599999904633
AGIALNDNFVK		0.00810000021010637	1162.41271972656	1161.626953125	0.78600001335144
AGIGLSASFVK		0.000000159999999027605	1049.552734375	1049.59899902344	-0.0469999983906746
AGITVIQIDEAALR		0.0000000018999999351621	1469.53271484375	1469.8330078125	-0.300000011920929
AGKPEITAAVAELTK		0.000057000001106644	1499.19274902344	1498.84802246094	0.344999998807907
AGLEEPQEQIHK		0.00000490000002173474	1378.71276855469	1378.69702148438	0.0160000007599592
AGNLGDSVTISR		0.000339999998686835	1190.65270996094	1189.61804199219	1.0349999666214
AGNLVGSSTGAEVISDVSSSGPVK		0.00000000000000100000000362749	2219.11279296875	2218.1201171875	0.992999970912933
AGNPQAQSQQQHR		0.00015999999595806	1449.95275878906	1449.69494628906	0.257999986410141
AGPNTNGSQFFICTAK	C13:+57.02146	0.0000000220000000439313	1712.75268554688	1712.80700683594	-0.0540000014007092
AGQNGFEWVAFK		0.000000150000005305628	1353.57275390625	1353.65905761719	-0.0860000029206276
AGQNGFEWVAFKTNR		0.0109999999403954	1725.38549804688	1724.85095214844	0.535000026226044
AGQNGLEWVAFK		0.0000379999983124435	1321.2	1319.7	2022-05-01
AGQPYEIAPSYVFLASEDSSYFTGQVLHPNGGMIVNA		0.000005200000032346	3931.58544921875	3929.8701171875	1.71599996089935
AGSIANLNSFK		0.000048999998398358	1122.0	1121.6	0.4
AGSLLVFDEVQCGLGR	C12:+57.02146	0.0000000230000001266717	1720.49267578125	1720.86901855469	-0.375999987125397
AGSVFDNVLICDDPEYAK	C11:+57.02146	0.000490000005811453	2013.49267578125	2012.92700195312	0.564999997615814
AGTFTVDLQYADVSELQAPPK		0.00000000000000130000001530365	2251.1328125	2250.12890625	1.00300002098083
AGVEADNIEELYK		0.00000010000000116861	1450.87268066406	1450.7060546875	0.165999993681908
AGVIISCGAALHLDDGK	C7:+57.02146	0.0260000005364418	1698.20544433594	1696.86901855469	1.33599996566772
AGVLYQVFK		0.0007999999797903	1025.49267578125	1024.5830078125	0.910000026226044
AGVLYQVFR		0.00036000000545755	1052.63269042969	1052.58898925781	0.0439999997615814
AGVMGLGR		0.00300000002607703	761.552734375	760.414001464844	1.13900005817413
AGVMGLGR	M4:+15.99491	0.00760000012814999	776.252746582031	776.408996582031	-0.156000003218651
AGVPMEVMGLMLGEFVDEYTVR	M5:+15.99491 - M8:+15.99491	0.00000160000001869776	2476.39282226562	2475.16088867188	1.23199999332428
AGVPMEVMGLMLGEFVDEYTVR		0.00000000160000002136229	2443.89282226562	2443.1708984375	0.722000002861023
AGVTFGFGGK		0.0120000001043081	941.0126953125	940.489013671875	0.523999989032745
AGVWDEIVR		0.000500000023748726	1045.19274902344	1044.54797363281	0.644999980926514
AGYTSVFR		0.00559999980032444	901.2	900.5	0.7
AHAESVNLQFASPLDENEAR		0.0000340000005962793	2198.72534179688	2198.04809570312	0.677999973297119
AHGLAPEIPEDLYHLIK		0.0160000007599592	1917.74548339844	1916.02795410156	1.71700000762939
AHIFAVNMFDEIDR		0.0000000000189999994903989	1677.35278320312	1677.80603027344	-0.453000009059906
AHLLDGR		0.0140000004321337	780.672729492188	781.432006835938	-0.75900000333786
AHLLFDYHQEIDGLR		0.000110000000859145	1828.28540039062	1826.9189453125	1.36699998378754
AHLMEIQVNGGTVAQK		0.0140000004321337	1697.45544433594	1695.88500976562	1.57000005245209
AHLQVTSSSTKPLVHALNSEIR	A1:+42.01056	0.00000000119999998826614	2431.94555664062	2430.31005859375	1.63499999046326
AHLVVIMGTQYYDGR		0.00659999996423721	1722.71276855469	1722.86401367188	-0.150999993085861
AHQLVQEGLK		0.00130000000353903	1123.67272949219	1122.626953125	1.0460000038147
AHTDWVTAIATPIDNSDMIVTSSR		0.000000260000007301642	2602.01538085938	2601.26196289062	0.754000008106232
AHVLSHDSAYHQLVSHWLR		0.0000120000004244503	2256.32543945312	2256.14306640625	0.18299999833107
AIAADTSGDYEK		0.00810000021010637	1240.65270996094	1240.56994628906	0.0829999968409538
AIAFDEIDKAPEEK		0.00000000620000006890109	1576.29272460938	1575.791015625	0.501999974250793
AIAVVVDPIQSVK		0.000000045000000170603	1338.27270507812	1338.80004882812	-0.52700001001358
AICSGIFNDLGSGSNVDVCVIEK	C3:+57.02146 - C19:+57.02146	0.000000000000490000021894504	2454.07275390625	2454.1640625	-0.0920000001788139
AICYCFAK	C3:+57.02146 - C5:+57.02146	0.0130000002682209	1033.13269042969	1032.46496582031	0.667999982833862
AIDAAHVEAESNENCIGLVK	C15:+57.02146	0.00000350000004800677	2141.75537109375	2140.03393554688	1.72099995613098
AIDGNEYVFVLGYAPWDVR		0.000369999994290993	2184.07275390625	2184.07641601562	-0.00370000000111759
AIDLGGLLK		0.00130000000353903	899.852722167969	899.556030273438	0.296000003814697
AIDNLTTPAAQKPR	A1:+42.01056	0.000052999999752501	1537.49267578125	1537.833984375	-0.340999990701675
AIDNLTTPAAQKPR		0.00279999990016222	1495.13269042969	1495.82299804688	-0.689999997615814
AIDVLNFTAVNGK		0.000000053000000832526	1362.37268066406	1361.74304199219	0.629999995231628
AIEAYAAAHPEVY		0.00000399999998990097	1404.47277832031	1404.68005371094	-0.207000002264977
AIELIAGK		0.00730000017210841	815.452697753906	814.504028320312	0.949000000953674
AIELPDAMENAGAALIR	M8:+15.99491	0.000000150000005305628	1772.83276367188	1770.90600585938	1.92700004577637
AIELPDPMQNAGAALIR		0.000000000390000004513169	1779.19274902344	1779.94299316406	-0.75
AIETGEASNNDLLGILLESNSK		0.00340000004507601	2288.57543945312	2288.162109375	0.412999987602234
AIEVLNFTPVNGK		0.00000000789999976547051	1403.35278320312	1401.77404785156	1.5789999961853
AIFQAAVSMTNQGH	M9:+15.99	0.000000860000000102446	1491.2	1490.7	0.5
AIFQAAVSMTNQGH		0.00000230000000556174	1475.2	1474.7	0.5
AIFQAAVSMTNQGHTVIPEIMVPLVGTPQELR	M21:+15.99491	0.0000740000032237731	3465.32543945312	3463.80810546875	1.51699995994568
AIFQAAVSMTNQGHTVIPEIMVPLVGTPQELR	M9:+15.99491	0.00000339999996867846	3465.9853515625	3463.80810546875	2.17700004577637
AIFQAAVSMTNQGHTVIPEIMVPLVGTPQELR		0.000000539999973625527	3449.03540039062	3447.81298828125	1.22200000286102
AIFVDLEPTVIDEVR		0.000097999996796716	1716.7	1715.9	0.8
AIGCELDLSDKPVGLGVR	C4:+57.02146	0.00260000000707805	1900.07543945312	1899.0009765625	1.07500004768372
AIGGSGVLVSPLTYIFDEETPR		0.0000910000017029233	2322.685546875	2321.20288085938	1.48300004005432
AIGNEIEWLPGK		0.000369999994290993	1328.0927734375	1326.7060546875	1.38699996471405
AIGNGLTDPAIQYK		0.00083999999333173	1462.49267578125	1460.77502441406	1.71800005435944
AIGSGSEGADSSLQEQFNK		0.00000000000790000009853742	1925.85278320312	1924.88903808594	0.96399998664856
AIGSGSEGADSSLQEQFNKDLTLK		0.00510000018402934	2495.12548828125	2495.22607421875	-0.101000003516674
AIGSYGSSVIQTQK		0.00000000056999999165086	1439.11267089844	1438.75402832031	0.358999997377396
AIIAEGDCGSPR	C8:+57.02146	0.0000017999999499807	1245.25268554688	1245.58996582031	-0.337000012397766
AIIGTIGDVDSYQLPDAK		0.000000000000599999975918475	1877.15270996094	1875.96997070312	1.182000041008
AIISGDVFEGIR		0.00000160000001869776	1276.29272460938	1276.68994140625	-0.397000014781952
AILPYTQALEK		0.00260000000707805	1247.35278320312	1246.70495605469	0.648000001907349
AILVEEWNVQPVK		0.00000450000015916885	1525.93273925781	1524.84204101562	1.0900000333786
AILVNIFGGIMK	M11:+15.99491	0.0000000339999992604589	1292.23266601562	1291.74499511719	0.488000005483627
AINELFVK		0.00340000004507601	933.812744140625	933.541015625	0.272000014781952
AINPFELGMEALK	M9:+15.99491	0.0000159999999596039	1448.69274902344	1448.74597167969	-0.0529999993741512
AIPLAAGFVGQVSAR		0.000000000110000002162547	1457.27270507812	1456.82702636719	0.444999992847443
AIPLSEDHKPNR		0.0082999998703599	1376.91271972656	1376.72900390625	0.184000000357628
AIPNWELTGFVEYIK		0.000000510000006670452	1779.91271972656	1779.93200683594	-0.0189999993890524
AIQPAANGHFSAR		0.000048999998398358	1340.93273925781	1339.68701171875	1.24600005149841
AIQSPHWTINAH		0.00000000640000008544916	1375.3	1374.7	0.6
AIQSPHWTINAHNLLYVTEGALR		0.00000000340000005927266	2603.6	2604.4	-0.7
AIQSPHWTINAHNLLYVTEGALRVQIVDNQGNSVF		0.000130000000353903	3905.45556640625	3905.01000976562	0.446000009775162
AIQSPHWTINAHNLLYVTEGSLR		0.0000110000000859145	2621.0	2620.4	0.6
AIQTGWLHPTINQFNPEPAVEFDTVANQK		0.00000450000015916885	3266.45556640625	3265.6279296875	0.827000021934509
AIQTGWLHPTINQFNPEPAVEFDTVANQK		0.0120000001043081	3265.8	3265.6	0.2
AIQTSGDQEAVVR		0.00000199999999495049	1374.5126953125	1373.70202636719	0.810000002384186
AIQTTFPNEK		0.000150000007124618	1148.41271972656	1148.59497070312	-0.181999996304512
AISEYELSK		0.00036000000545755	1039.29272460938	1039.53100585938	-0.238000005483627
AISGVQTVR		0.00120000005699694	931.052734375	930.536987304688	0.515999972820282
AISIDGQAVQR		0.00109999999403954	1158.27270507812	1157.62805175781	0.644999980926514
AISLHLASLGAK		0.000039999998989515	1180.27270507812	1180.70495605469	-0.43299999833107
AISLQQDDNVILTPDK		0.0000000359999994259397	1769.45275878906	1769.92797851562	-0.476000010967255
AISLQQDDNVILTPDKGQEASSQVLPINFDGLAK		0.0000000130000001874464	3626.87548828125	3624.8759765625	1.99899995326996
AISLQQDGNVILTPDK		0.00000000129999999654018	1712.27270507812	1711.92297363281	0.349999994039536
AISLQQDGNVILTPDKGQEASSEVLPINFDGLAK		0.000000000870000016472972	3569.57543945312	3567.85498046875	1.72099995613098
AISSMPVDVVANAYQLSR		0.00000249999993684469	1921.052734375	1920.98498535156	0.068000003695488
AISTSNAYNDQFR		0.000000150000005305628	1486.25268554688	1486.69299316406	-0.439999997615814
AITELSGVTSR		0.000000309999990122378	1135.07275390625	1133.61694335938	1.4559999704361
AITLSPNSTIHAIGSR		0.0000000140000002701868	1637.45275878906	1637.89697265625	-0.444999992847443
AITQYLAHAYPDNGTNLIIHDPK		0.00000939999972615624	2566.25537109375	2565.31005859375	0.944999992847443
AITQYLAHTYPDNGTNLLIHDPK		0.000110000000859145	2596.67553710938	2595.32104492188	1.35500001907349
AIVDSIVTIIR		0.0000999999974737875	1199.07275390625	1199.73596191406	-0.663999974727631
AIVGATLEVIQK		0.000000000309999997893939	1242.052734375	1241.74694824219	0.305999994277954
AIVNIISNPVNSTVPIAAEVFK		0.0000000000000230000006128279	2297.6328125	2296.2919921875	1.34099996089935
AIVNIISNPVNSTVPIAAEVFKK		0.000910000002477318	2424.50537109375	2424.38598632812	0.119000002741814
AIVSALCK	C7:+57.02146	0.00249999994412065	862.232727050781	861.486999511719	0.745999991893768
AIVSSLGGFDTCYTVPIGK	C12:+57.02146	0.0000000149999994647487	1986.35278320312	1985.00500488281	1.34700000286102
AIYSSGSPFDPCEYNGK	C12:+57.04	0.0071000000461936	1892.8	1891.8	1.0
AIYTGSEYVDR		0.0000092999998742016	1273.77270507812	1273.60595703125	0.165999993681908
AKEEEQYSFVLLSGHR		0.00000000140000000481422	1893.37268066406	1892.95104980469	0.421999990940094
AKELYFNR		0.00289999996311963	1041.0126953125	1040.55297851562	0.46000000834465
AKEVLDWEPTIK		0.0000880000006873161	1429.17272949219	1428.77404785156	0.398999989032745
AKGEGYDVTK		0.0000609999988228083	1067.19274902344	1067.53698730469	-0.34400001168251
AKIEEEVK		0.0280000008642673	945.492736816406	945.526000976562	-0.0329999998211861
AKIELSSTTQTDINLPFITADASGAK		0.0000110000000859145	2691.59545898438	2692.40405273438	-0.809000015258789
ALAEQLFDDEK		0.0000000159999995474891	1279.25268554688	1278.62194824219	0.630999982357025
ALAFDEYGRPFIILR	A1:+42.01056	0.0000259999997069826	1824.32543945312	1822.98498535156	1.3400000333786
ALAGQKDEAFFAANAAALASR		0.0109999999403954	2093.96533203125	2093.07788085938	0.888000011444092
ALCSNTLR	C3:+57.02146	0.0160000007599592	935.212707519531	934.47802734375	0.735000014305115
ALDAGIVAQAALDVFTVEPPPQDSK		0.000000880000015968108	2553.44555664062	2552.32495117188	1.12100005149841
ALDDTIITGVPTTIDYHK		0.00329999998211861	1973.45544433594	1973.02294921875	0.432000011205673
ALDWGPGGGPDLIVDDGGDATLLIHEGVK		0.00000000150000001308825	2888.0654296875	2887.44799804688	0.617999970912933
ALEAEGLQDDPR		0.000150000007124618	1314.3	1313.6	0.7
ALEDALAVLDK		0.0000030999999580672	1157.69274902344	1157.64196777344	0.0509999990463257
ALEGADVVIIPAGVPR		0.0000013000000080865	1577.31274414062	1576.90600585938	0.407000005245209
ALEHADLAADNR		0.0140000004321337	1295.275390625	1295.63403320312	-0.358999997377396
ALEIDPNNKDVK		0.000709999992977828	1355.45275878906	1355.71704101562	-0.263999998569489
ALENDMAPILVVATNR		0.000000300000010611257	1727.11267089844	1726.916015625	0.196999996900558
ALEPVFQIYGR		0.000000200000002337219	1293.97277832031	1292.69995117188	1.27300000190735
ALETYQEGLK		0.00170000002253801	1152.23266601562	1151.59497070312	0.638000011444092
ALEVIQFLK		0.0015999999595806	1061.0126953125	1060.64099121094	0.372000008821487
ALGATVVGSNK		0.00000339999996867846	1017.0126953125	1016.57397460938	0.439000010490417
ALGDYLGVK		0.00719999987632036	936.232727050781	935.52001953125	0.712999999523163
ALGGTGTDHVSGGR		0.000119999996968545	1284.91271972656	1284.63000488281	0.282999992370605
ALGLSTIEGYTGYGAEQGEK		0.000000000000180000003617564	2045.0126953125	2043.98706054688	1.02499997615814
ALGLYMAESLNK		0.00000999999974737875	1309.83276367188	1309.68200683594	0.150000005960464
ALGQKPDLALVTCDVDAVAAGTFTK	C13:+57.02146	0.00000469999986307812	2562.83544921875	2561.32788085938	1.50699996948242
ALGSQPLDILGDR	A1:+42.01056	0.000000000549999989996053	1397.0927734375	1396.74304199219	0.349000006914139
ALGSQPLDILGDR		0.0000159999999596039	1354.81274414062	1354.73303222656	0.0799999982118607
ALGVAETAVDAGK		0.00000000042000000699538	1202.052734375	1201.64294433594	0.409999996423721
ALGVDTVPVFVGPVSY		0.00249999994412065	1620.81274414062	1619.86804199219	0.944000005722046
ALHIVGPDK		0.0031999999191612	949.272705078125	949.546997070312	-0.273999989032745
ALHIVGPDK		0.00249999994412065	949.772705078125	949.546997070312	0.225999996066093
ALHIVGPDKK		0.000130000000353903	1077.86547851562	1077.64196777344	0.224000006914139
ALIAAEYVGVEIK		0.0130000002682209	1375.3	1375.8	-0.5
ALIAVVEHK		0.0000199999994947575	979.5126953125	979.593994140625	-0.0810000002384186
ALIFHTPSK	A1:+42.0	0.00219999998807907	1056.4	1055.6	0.8
ALILAMENR	M6:+15.99491	0.000539999979082495	1047.39270019531	1046.56701660156	0.825999975204468
ALILVGGFGTR		0.000000440000007984054	1105.35278320312	1103.65795898438	1.69500005245209
ALIPDLYR		0.0270000007003546	960.432739257812	960.552001953125	-0.119000002741814
ALIQYTHPFVSVDLNMMADAFK	M16:+15.99491 - M17:+15.99491	0.00150000001303852	2544.775390625	2543.23095703125	1.5440000295639
ALIQYTHPFVSVDLNMMADAFK		0.00000139999997372797	2513.00537109375	2511.24096679688	1.76400005817413
ALLAEFLAAK		0.0000670000008540228	1047.25268554688	1046.625	0.628000020980835
ALLEIESR		0.0280000008642673	931.172729492188	930.526000976562	0.647000014781952
ALLFAGPPGTGK		0.000000999999997475243	1129.27270507812	1128.64196777344	0.630999982357025
ALLNDLINLNLTDSTNK	A1:+42.01056	0.0000129999998534913	1913.31274414062	1914.01794433594	-0.705999970436096
ALLNESNEFVGDK		0.0000000169999996302295	1436.13269042969	1435.70703125	0.425999999046326
ALLNETNEFVGDK		0.000000012000000104706	1451.13269042969	1449.72204589844	1.4099999666214
ALLNETNEFVGDKVAYALSQGLK		0.0000170000002981396	2480.69555664062	2480.30395507812	0.391999989748001
ALLQDIAIMTGAEYQAK	M9:+15.99491	0.0000030999999580672	1852.75268554688	1851.95202636719	0.800000011920929
ALLQLLQK		0.00740000000223517	926.672729492188	926.60400390625	0.0689999982714653
ALLSDLINLDLSDSTPK	A1:+42.01056	0.00000000239999997653229	1857.75268554688	1856.98596191406	0.767000019550323
ALMDEMAVHATEQYR	M3:+15.99491	0.000620000006165355	1781.12548828125	1780.80004882812	0.32600000500679
ALMDEMAVHATEQYR		0.00000000000310000007434919	1764.99267578125	1764.80505371094	0.187999993562698
ALNAMNLDMDLK		0.00100000004749745	1350.19274902344	1348.66003417969	1.53199994564056
ALNAMNLDMDLK	M5:+15.99491	0.0000379999983124435	1364.29272460938	1364.65502929688	-0.363000005483627
ALNAPIFHVNGDDVEAVVHACELAAEWR	C21:+57.02146	0.0000740000032237731	3104.96533203125	3103.50610351562	1.46000003814697
ALPALVFNFSQLEEK		0.000000000159999999360672	1707.03271484375	1705.916015625	1.11600005626678
ALPEEVLMNSYSISR	M8:+15.99491	0.0000000329999991777186	1724.97277832031	1724.85302734375	0.119999997317791
ALPEEVLMNSYSISR		0.0000000189999997957102	1708.23266601562	1708.85803222656	-0.625
ALPNQQTVDYPSFK	A1:+42.01056	0.000199999994947575	1650.65270996094	1649.81701660156	0.834999978542328
ALPVDVLANAY		0.00300000002607703	1146.9	1145.6	2022-03-01
ALPVDVLANAYQL		0.000000440000007984054	1387.6	1386.8	0.8
ALPVDVLANAYQLSR		0.000000000309999997893939	1631.17272949219	1629.89599609375	1.27600002288818
ALPVYIESPICNVNR	C11:+57.02146	0.00000809999983175658	1745.0126953125	1744.90502929688	0.10700000077486
ALPYVDYVFGNETEAR		0.00000510000018039136	1844.2	1843.9	0.3
ALQPVFQIYGR		0.00000600000021222513	1291.07275390625	1291.71594238281	-0.64300000667572
ALSEAQLTVDNIYAVEVVGSGSR		0.00000000000000350000006563579	2379.29272460938	2378.21997070312	1.07299995422363
ALSMLSCEGFSTLGLEAIATHCK	C7:+57.02146 - C22:+57.02146	0.00230000005103648	2497.22534179688	2496.19409179688	1.03199994564056
ALTAVGSGQTSLGIK		0.0000000000014999999940063	1402.73266601562	1402.7900390625	-0.0579999983310699
ALTNVVAIGIGGSFLGPLFVHTALQTDSEASK		0.00000000219999995998421	3216.05541992188	3213.71606445312	2.33999991416931
ALVAPASLIAQNAGIEGEVVVEK		0.000000000000229999992575752	2279.11279296875	2278.26611328125	0.847000002861023
ALVAPASLIAQNAGVEGEVVVEK		0.0000000000000209999999702982	2265.29541015625	2264.25	1.04499995708466
ALVMAMEK	M4:+15.99491 - M6:+15.99491	0.00789999961853027	924.972717285156	924.453002929688	0.518999993801117
ALVVAAQLSSR		0.0000129999998534913	1115.03271484375	1114.65795898438	0.374000012874603
ALVVHELADDLGK		0.000000000830000013163357	1380.23266601562	1379.75305175781	0.479000002145767
ALYNALSFAQANFSDDMER		0.0000769999969634227	2163.35546875	2162.98193359375	0.374000012874603
AMAATPADVKECPNSYVFIVDMPGLK	C12:+57.02146	0.0240000002086163	2825.12548828125	2824.3720703125	0.753000020980835
AMAATPADVKEYPNSYAFIVDMPGLK	M2:+15.99491	0.000130000000353903	2815.25537109375	2815.36889648438	-0.112999998033047
AMALAGTEFLDSVR		0.00000000350000006754669	1481.31274414062	1480.74694824219	0.565999984741211
AMDGLPVTIR	M2:+15.99491	0.000469999999040738	1088.37268066406	1088.57702636719	-0.204999998211861
AMDGLPVTIR		0.0000999999974737875	1073.19274902344	1072.58203125	0.610000014305115
AMDIDFVEYR	A1:+42.01056	0.00014000000373926	1301.41271972656	1300.58801269531	0.824000000953674
AMEAIGNAGSAIGILSK		0.00000000340000005927266	1603.5927734375	1602.85205078125	0.740000009536743
AMEAISDGK		0.00039999998989515	923.192749023438	921.434997558594	1.75800001621246
AMEENCTPK	C6:+57.02146	0.0130000002682209	1079.49267578125	1079.44995117188	0.0430000014603138
AMEVDEKPTEDYNDIGGLEK	M2:+15.99	0.0071000000461936	2270.4	2269.0	2022-04-01
AMEVLNFTPLNGKPIR		0.00249999994412065	1800.59545898438	1799.98400878906	0.611000001430511
AMGDAAVAAAASIGYIGVGTIEFLLDER		0.0000000149999994647487	2782.91552734375	2781.4130859375	1.50199997425079
AMGFPTEFFPVLFAIPR		0.00230000005103648	1940.51550292969	1940.01403808594	0.500999987125397
AMIANHAGRVSAISSMPVDVVANAYQLSR	M16:+15.99491 - A1:+42.01056	0.00350000010803342	3088.40551757812	3086.55102539062	1.85399997234344
AMIANLAGR		0.0000680000011925586	916.872741699219	916.504028320312	0.368999987840652
AMIGQVAGGGR		0.000850000011269003	1017.9	1016.5	2022-04-01
AMMENGVLTVVVPK		0.000000110000001996013	1488.25268554688	1487.79602050781	0.456000000238419
AMMENGVLTVVVPK	M3:+15.99491	0.0000120000004244503	1505.23266601562	1503.791015625	1.44099998474121
AMMENGVLTVVVPK	M2:+15.99491 - M3:+15.99491	0.000000849999992169614	1521.03271484375	1519.78601074219	1.24600005149841
AMNYVINK	M2:+15.99491	0.00460000010207295	969.852722167969	968.486999511719	1.36500000953674
AMPLEVISYSYQVSPSQAQSLK		0.00000290000002678426	2427.8	2426.2	2022-05-01
AMPLEVITNSY		0.000890000024810433	1238.3	1237.6	0.7
AMPLEVITNSYQVSPN		0.00209999992512166	1762.5	1762.9	-0.4
AMPLEVITNSYQVSPNQAQ	M2:+15.99	0.0000430000000051223	2107.6	2106.0	2022-05-01
AMPLEVITNSYQVSPNQAQSLK	M2:+15.99491	0.00000000259999999308036	2435.60546875	2434.22900390625	1.37699997425079
AMPLEVITNSYQVSPNQAQSLK		0.000000000000639999988769069	2419.1328125	2418.23388671875	0.898999989032745
AMPLEVITNSYQVSPNQAQSLKLNR		0.000000419999992118392	2802.775390625	2801.4619140625	1.31400001049042
AMPVSVIMNAY		0.0120000001043081	1195.1	1195.6	-0.5
AMPVSVIMNAYQMSPEQAR	M2:+15.99491 - M8:+15.99491 - M13:+15.99491	0.000000000289999996239132	2171.27270507812	2170.99291992188	0.279000014066696
AMPVSVIMNAYQMSPEQAR	M2:+15.99491 - M8:+15.99491	0.0000000659999983554371	2154.9326171875	2154.998046875	-0.0659999996423721
AMPVSVIMNAYQMSPEQAR	M8:+15.99491	0.00000000000999999996004197	2139.4326171875	2139.00390625	0.428999990224838
AMPVSVIMNAYQMSPEQAR	M2:+15.99491 - M13:+15.99491	0.000000000063000001049307	2156.11279296875	2154.998046875	1.1139999628067
AMPVSVIMNAYQMSPEQAR		0.00000000000399999998401679	2123.0126953125	2123.0087890625	0.00410000002011657
AMPVSVIMNAYQMSPEQAR	M8:+15.99491 - M13:+15.99491	0.00000000720000015164146	2156.31274414062	2154.998046875	1.31400001049042
AMPVSVIMNAYQMSPEQAR	M2:+15.99491	0.0000000000720000031817492	2138.87280273438	2139.00390625	-0.130999997258186
AMPVSVIMNAYQMSPEQAR	M13:+15.99491	0.000000000000650000019086772	2138.85278320312	2139.00390625	-0.150999993085861
AMQLLESGLK		0.000490000005811453	1090.61267089844	1089.59802246094	1.01499998569489
AMQLMTDNR	M2:+15.99491 - M5:+15.99491	0.00490000005811453	1111.29272460938	1111.48706054688	-0.194999992847443
AMQLMTDNR	M5:+15.99491	0.00540000014007092	1094.87268066406	1095.49304199219	-0.620000004768372
AMSAILLR		0.0094999996945262	875.552734375	874.518005371094	1.03400003910065
AMVELDGAPFK		0.0000330000002577435	1177.71276855469	1177.59301757812	0.119999997317791
AMVVTGPRGAVQTAK	M2:+15.99491	0.017000000923872	1502.96545410156	1501.81604003906	1.14999997615814
AMVWQNSWAYSTR		0.00000550000004295725	1600.25268554688	1599.73803710938	0.514999985694885
ANAAGIGLK		0.0000900000013643876	814.852722167969	814.47900390625	0.374000012874603
ANAASGMAVHDECK	C13:+57.02146 - A1:+42.01056	0.0000000000279999998881175	1502.81274414062	1502.63696289062	0.175999999046326
ANAASGMAVHDECK	C13:+57.02146 - M7:+15.99491 - A1:+42.01056	0.000000000269999994584325	1518.87268066406	1518.63195800781	0.24099999666214
ANATHFGLAAGVFTQNLDTANTLTR		0.000110000000859145	2605.13549804688	2604.31689453125	0.819000005722046
ANDAVSFYK		0.00469999993219972	1014.21270751953	1014.48999023438	-0.27700001001358
ANDLAKPLVDANINFK		0.00000490000002173474	1743.86547851562	1742.94396972656	0.921000003814697
ANEIEVGVVR		0.00000980000004346948	1085.35278320312	1085.59497070312	-0.243000000715256
ANELGEDALSLSSR		0.00000000610000006062705	1463.13269042969	1461.71801757812	1.41400003433228
ANGAFILTASHNPGGPNEDFGIK		0.0120000001043081	2327.09545898438	2327.14208984375	-0.046000000089407
ANGFIVFVPK		0.0059000002220273	1092.052734375	1091.625	0.428000003099442
ANIASPAIADVYNPR		0.0000000000189999994903989	1571.25268554688	1571.81799316406	-0.564999997615814
ANISAGVAVSR		0.0000140000001920271	1045.87268066406	1044.57995605469	1.29299998283386
ANNTFAELVFIPAPAVGHIMSTIEMAK	A1:+42.01056	0.00209999992512167	2916.83544921875	2914.48510742188	2.3510000705719
ANNTLTIVDSGVGMTK		0.00000000000999999996004197	1620.39270019531	1620.82702636719	-0.433999985456467
ANPSGALSSLVFLCR	C14:+57.02146	0.0000000490000005015645	1591.75268554688	1591.82702636719	-0.0740000009536743
ANQFLESLK		0.000390000001061708	1049.23266601562	1049.56298828125	-0.330000013113022
ANQFLESLKAEGELIVEDVRPSANSSR		0.017000000923872	2959.79541015625	2959.51196289062	0.282999992370605
ANSLAQLGK		0.0015999999595806	901.692749023438	901.510986328125	0.181999996304512
ANVPGIENDIDLK		0.000000989999989542412	1397.45275878906	1397.72802734375	-0.275000005960464
ANVVVASVGDKLEILASR		0.028999999165535	1843.16540527344	1841.05004882812	2.1159999370575
ANYEETKDYLLK		0.0000209999998332933	1487.07275390625	1486.74304199219	0.330000013113022
ANYGGDK	A1:+42.01057	0.0179999992251396	766.3	766.3	-0.0
ANYGGDKQYGR	A1:+42.01056	0.00000065000000404325	1271.71276855469	1270.58203125	1.13100004196167
APAAAPAAAPAAQPAQASK		0.00000000000000550000007289077	1659.81274414062	1659.88195800781	-0.0689999982714653
APAAFCR	C6:+57.02146	0.000052999999752501	793.212707519531	792.382995605469	0.829999983310699
APAQGEEAAPVEEPK		0.0000000250000002921524	1523.07275390625	1522.73901367188	0.333999991416931
APAVAAPASQPAAQAPK		0.0000000000189999994903989	1546.11267089844	1545.83898925781	0.273999989032745
APAVPFTPGMEAVGVVTAVGPGLTGR		0.00014000000373926	2452.13549804688	2451.30688476562	0.828999996185303
APDFEAEAVFDQEFIK		0.0000000580000012462278	1856.71276855469	1855.875	0.837000012397766
APDYLLLTYNGR		0.00000048999999080479	1396.552734375	1395.72705078125	0.825999975204468
APELLDVVACSEVFDSSR	C10:+57.02146	0.0000000000229999994744157	1995.052734375	1993.95397949219	1.09899997711182
APEYLALDPTVIK		0.00000109999996311672	1430.23266601562	1429.7939453125	0.439000010490417
APEYLAMNESVLNLVTHFAK	M7:+15.99491	0.000199999994947575	2264.00537109375	2263.14306640625	0.861999988555908
APEYLAMNESVLNLVTHFAK		0.00000939999972615624	2248.94555664062	2247.14794921875	1.79700005054474
APFDLFDTR		0.0149999996647239	1083.1	1081.5	2022-05-01
APFEVISLAGSIADALQI		0.000000229999997714003	1815.95275878906	1814.98999023438	0.962000012397766
APFTQGLGLEDVNVETQR		0.0000690000015310943	1973.17272949219	1973.99304199219	-0.819999992847443
APGFAHLQGLDFMSK		0.00209999992512167	1619.21276855469	1618.80505371094	0.407999992370605
APGFYTYNAFINAAR		0.0000110000000859145	1677.25268554688	1675.82299804688	1.42999994754791
APGIIER		0.000780000002123415	755.692749023438	755.440979003906	0.250999987125397
APLESYADIGGLDAQIQEIK		0.0000000000000119999996200135	2132.21264648438	2131.09204101562	1.12100005149841
APLFPSDPLHK		0.00000109999996311672	1221.1455078125	1221.66296386719	-0.51800000667572
APLGQNTVLLR		0.0000189999991562217	1181.83276367188	1181.70104980469	0.131999999284744
APLKSPLAGY		0.00000000749999973237436	1017.35272216797	1016.57800292969	0.774999976158142
APLKSPLAGYTSVFR	A1:+42.01056	0.00740000000223517	1650.41540527344	1648.90600585938	1.50899994373322
APLLIIAEDVSGEALATLVVNK		0.00000000000000339999999115765	2237.39282226562	2236.28002929688	1.11199998855591
APLLIVAEDITGEALATLVVNK		0.00000000259999999308036	2252.09545898438	2250.2958984375	1.79900002479553
APLLVGCDVR	C7:+57.02146	0.000110000000859145	1099.23266601562	1099.59301757812	-0.361000001430511
APMIDNPDFKDDPDLYVFPK		0.0000000000379999989807978	2338.94555664062	2337.11108398438	1.83399999141693
APNGDAWVEANGQK		0.00000000150000001308825	1457.0126953125	1456.68200683594	0.331000000238419
APNLLYVTEGALR	A1:+42.01056	0.00230000005103648	1458.13269042969	1458.79602050781	-0.662999987602234
APNLSNVISTPEPTAVAQDDEDVDETGVEPK		0.00028000000747852	3237.50537109375	3237.52905273438	-0.0230000000447035
APNVGIAVR		0.0000370000016118865	897.312744140625	896.531982421875	0.781000018119812
APNVSNTVTESAPETSATAQDDEDVDETGVEPK		0.000000000589999993305668	3405.685546875	3403.51489257812	2.1710000038147
APQAAGAIHTDFER		0.0000000149999994647487	1484.03271484375	1483.72900390625	0.303000003099442
APSAQYVNVSR		0.0000000520000007497856	1191.95275878906	1191.61206054688	0.340999990701675
APSLFNTR		0.0071000000461936	906.232727050781	905.484008789062	0.748000025749207
APSQVLDVAVSLAK		0.000000000180000001015479	1398.61267089844	1397.80004882812	0.811999976634979
APVAALGFR		0.000000419999992118392	901.972717285156	901.526000976562	0.446999996900558
APVFQVR		0.00740000000223517	816.732727050781	816.473022460938	0.259999990463257
APVHTIASNAGVEGAVIVGK		0.00740000000223517	1891.5	1890.0	2022-04-01
APVSAINYTDIPNSQIR		0.00000000012999999687846	1859.15270996094	1858.96594238281	0.187000006437302
APYPINQVVGHLVGNFSFVVFDK		0.00000000249999998480632	2547.775390625	2547.34008789062	0.435999989509583
APYPMNQVVGHFIGDFSFVVFDK	M5:+15.99491	0.00329999998211861	2631.05541992188	2630.27490234375	0.779999971389771
AQAFVIIENLR		0.000000260000007301642	1273.89270019531	1273.72705078125	0.165999993681908
AQAYINVADLDLAELDIK		0.00000000000749999975319104	1976.23266601562	1975.03894042969	1.19400000572205
AQCPIVER	C3:+57.02146	0.0130000002682209	974.03271484375	972.494018554688	1.53900003433228
AQDYVCGLAPR	C6:+57.02146	0.000380000012228265	1249.552734375	1249.59997558594	-0.0469999983906746
AQEAFLTR		0.00240000011399388	935.372741699219	935.494995117188	-0.122000001370907
AQEELINVAK		0.0000013000000080865	1115.11267089844	1114.61096191406	0.501999974250793
AQEESASEVISR		0.00000011999999571799	1305.77270507812	1305.62902832031	0.143999993801117
AQEQSASEVISR		0.000000200000002337219	1305.81274414062	1304.64501953125	1.16799998283386
AQFDSTVGIHPSSAEEFVTMR	M20:+15.99491	0.00289999996311963	2326.97534179688	2325.08203125	1.89300000667572
AQGLAVGSSLVEEDK		0.000000000000199999996490334	1503.23266601562	1502.77001953125	0.462999999523163
AQGLAVGSSLVEEDKLDLATTLLEK		0.0000000000180000007954373	2602.7353515625	2600.40307617188	2.33200001716614
AQGLSVGSSLVEEDKLDLATTLLAK		0.0000000659999983554371	2558.99536132812	2558.39306640625	0.602999985218048
AQGPDGGISASR		0.000000839999984236783	1115.57275390625	1115.5439453125	0.0280000008642673
AQGSVLAVTDNAVVSLNEVLNAVR	A1:+42.01056	0.000000088999996705752	2481.26538085938	2481.3310546875	-0.0659999996423721
AQILPNVCNFQSK	C8:+57.04	0.00719999987632036	1519.8	1518.8	1.0
AQILYDAIDGSGGFYR		0.00000000000159999997192267	1745.19274902344	1745.84997558594	-0.657000005245209
AQLGVQAFADALLIVPK		0.00000739999995857943	1755.41271972656	1754.02197265625	1.39100003242493
AQLLEEEAR		0.0044999998062849	1060.23266601562	1058.54797363281	1.68499994277954
AQNGELYR		0.028999999165535	951.092712402344	950.468994140625	0.623000025749207
AQPAATSLDALAK		0.00289999996311963	1257.0126953125	1256.68505859375	0.328000009059906
AQQEEIGDGANLVVSFAGELLQGAEELIR		0.000000053000000832526	3057.74536132812	3056.55395507812	1.19200003147125
AQQGFFNGLVK		0.00014000000373926	1210.23266601562	1208.64294433594	1.5900000333786
AQSFNIDQETAQK		0.0000639999998384155	1480.6	1479.7	0.9
AQTLGDTSTLEFMR		0.000000229999997714003	1568.77270507812	1569.75805664062	-0.985000014305115
AQVGVQAFADALLIVPK		0.0000299999992421363	1739.83276367188	1740.00598144531	-0.172999992966652
AQVVYER		0.0189999993890524	864.312744140625	864.4580078125	-0.144999995827675
AQYGGDQQYGHEVR	A1:+42.01056	0.0000000027000000013544	1649.11267089844	1649.73095703125	-0.617999970912933
ARFEELNMDLFR		0.000002600000016173	1541.71276855469	1540.75805664062	0.954999983310699
ASADKVPVVDVTQLGYFK		0.000000849999992169614	1938.20544433594	1937.03796386719	1.16700005531311
ASAGASVDSAR		0.0000013000000080865	992.852722167969	991.481018066406	1.37199997901917
ASALAALNSAFK		0.00760000012814999	1164.11267089844	1163.64196777344	0.469999998807907
ASAPSGAPSGMYGAIELR		0.00000000479999995306457	1735.71276855469	1734.84802246094	0.864000022411346
ASAQDFNLFQFNDGQYQSAAELHAR		0.00000190000002930901	2829.65551757812	2828.30297851562	1.35300004482269
ASEEVPNPDMIR		0.000429999985499308	1357.37268066406	1357.64196777344	-0.268999993801117
ASELLPSIPK		0.0059000002220273	1056.37268066406	1054.61499023438	1.75800001621246
ASEWEMGYNAMADKYENLVEAGVIDPAK		0.00000109999996311672	3103.19555664062	3101.42309570312	1.77199995517731
ASFFPAMTK	M7:+15.99491	0.00689999992027879	1015.31274414062	1015.49200439453	-0.179000005125999
ASFTVVVSGGSLIK		0.0199999995529652	1365.552734375	1364.77905273438	0.773999989032745
ASGATDDGDGEVIDADFSDSK		0.00039999998989515	2073.3	2071.9	2022-04-01
ASGDYAIVISHNPDNGTTR		0.00000000550000001098283	1988.48547363281	1987.94702148438	0.537999987602234
ASGSVGLSFGAHSNLCINQLVR	C16:+57.02146	0.00279999990016222	2287.7353515625	2287.162109375	0.574000000953674
ASGVASIVFISSVGGLVHVNSGSIYGATK		0.000000520000014603283	2779.82543945312	2777.48388671875	2.34200000762939
ASHIVGYPR	A1:+42.01056	0.000339999998686835	1042.99267578125	1041.54797363281	1.44500005245209
ASHLLYVDQPTGTGFSYSSDK		0.000000000000209999999702982	2273.07275390625	2273.07250976562	0.000199999994947575
ASHNPLSVDSLNPK	A1:+42.01056	0.0000209999998332933	1520.79272460938	1520.77099609375	0.0219999998807907
ASICLLNCGPTGSETLK	C4:+57.02146 - C8:+57.02146	0.000000000760000007371531	1820.99267578125	1820.88903808594	0.104000002145767
ASIRPDIVNFVHANISK		0.00000000219999995998421	1880.47277832031	1881.03503417969	-0.561999976634979
ASISGHSMGGHGALTIYLK	M8:+15.99491	0.00139999995008111	1916.84545898438	1915.96997070312	0.875999987125397
ASIYNAMPLAGVEK	M7:+15.99491	0.0000629999994998798	1480.15270996094	1479.751953125	0.400999993085861
ASIYNAMPLAGVEK		0.00000510000018039136	1465.45275878906	1463.75695800781	1.69599997997284
ASMENGVLTVTVPK		0.0000000510000006670452	1446.61267089844	1445.76696777344	0.845000028610229
ASMMQPQIILLK	M4:+15.99491 - A1:+42.01056	0.0019000000320375	1432.57275390625	1430.77502441406	1.79799997806549
ASMMQPQIILLK	A1:+42.01056	0.00000190000002930901	1416.65270996094	1414.78002929688	1.87300002574921
ASNGVVIATEK		0.00000510000018039136	1089.57275390625	1088.59497070312	0.977999985218048
ASNLNPAYAYTVVYVK	A1:+42.01056	0.000000000499999985859034	1815.89270019531	1814.93298339844	0.959999978542328
ASNSKDDPAKGAASITSQVIIMNHPGQIGN	A1:+42.01056	0.00139999995008111	3064.19555664062	3063.51708984375	0.679000020027161
ASNTLTIIDSGVGMTK	M14:+15.99491	0.000000000159999999360672	1623.95275878906	1623.82604980469	0.126000002026558
ASNTLTIIDSGVGMTK		0.000000000720000004061916	1607.47277832031	1607.8310546875	-0.358999997377396
ASPGILKPDVTGPGVDILAAWNVK		0.0000110000000859145	2419.76538085938	2418.34008789062	1.42599999904633
ASPSPVTPTPLLK	A1:+42.01056	0.00789999961853027	1350.95275878906	1349.76794433594	1.18499994277954
ASPSPVTPTPLLKDELDIVIPTIR	A1:+42.01056	0.00540000014007092	2614.97534179688	2614.47094726562	0.504999995231628
ASQAALQYFGLK		0.0000140000001920271	1297.4	1296.7	0.7
ASQIGQEDENSAVIKPLPPR		0.00549999997019768	2149.07543945312	2149.125	-0.0500000007450581
ASQQTDDPVEAPK		0.00439999997615814	1385.81274414062	1385.65502929688	0.158000007271767
ASRPNFNNSADK		0.00230000005103648	1322.12548828125	1320.63000488281	1.49600005149841
ASSEGMVGQTTAR	M6:+15.99491	0.0000000699999986863986	1310.13269042969	1310.60095214844	-0.467999994754791
ASSEGMVGQTTAR		0.00000000209999995171017	1294.89270019531	1294.60595703125	0.287000000476837
ASSGIDHEGR		0.00023999999393709	1029.25268554688	1028.47595214844	0.77700001001358
ASSGSEENDVVVIGGGPGGYVAAIK		0.00000279999994745594	2335.16552734375	2333.162109375	2.00300002098083
ASSIVISGTDIIRPR		0.0000170000002981396	1585.21276855469	1584.90698242188	0.305999994277954
ASSVTPTPLLKDELDIVIPTIR	A1:+42.01056	0.000000220000003992027	2420.29272460938	2420.36499023438	-0.0719999969005585
ASTDSILDDLER		0.00270000007003546	1336.3	1334.6	2022-07-01
ASVDVAMKPSDSVDR	A1:+42.01056	0.000000839999984236783	1618.89270019531	1618.77502441406	0.118000000715256
ASVDVAMKPSDSVDRDENCSSR	C19:+57.02146 - A1:+42.01056	0.00000290000002678426	2467.55541992188	2467.0830078125	0.47299998998642
ASVISSFLGFALAPGSEAHSR		0.0000000339999992604589	2104.34545898438	2104.0830078125	0.263000011444092
ASVSVGSDLVAAAPNVSLQK		0.000000000830000013163357	1913.0927734375	1913.03405761719	0.0579999983310699
ASVTEVVPFTPEDIPK		0.000260000000707805	1730.17272949219	1728.90600585938	1.26699995994568
ATACGIDVK	C4:+57.02146	0.000859999970998615	935.03271484375	934.466979980469	0.565999984741211
ATADISMKPADSGEK	A1:+42.01056	0.000039999998989515	1563.0126953125	1562.73706054688	0.275999993085861
ATADISMKPADSGEK	M7:+15.99491 - A1:+42.01056	0.000590000010561198	1578.67272949219	1578.73205566406	-0.0590000003576279
ATAELLFGADNPILHQQR		0.000150000007124618	1995.53540039062	1994.04602050781	1.49000000953674
ATAGDTHLGGEDFDNR		0.000000000350000001203554	1676.03271484375	1675.73095703125	0.301999986171722
ATAIANALSAPVR		0.00000300000010611257	1254.87268066406	1254.71704101562	0.156000003218651
ATDAESTEVILEAALK		0.00000329999988935015	1662.4	1660.9	2022-05-01
ATDKPFSGMLISLSGR		0.00279999990016222	1680.95544433594	1679.87902832031	1.07700002193451
ATDKPFSGMLISLSGR	M9:+15.99	0.00999999977648258	1698.2	1695.9	2022-04-02
ATEEGISADTVESYVK		0.000000189999994404388	1698.91271972656	1698.80700683594	0.104999996721745
ATEGPIVADK		0.0000140000001920271	1001.052734375	1000.53100585938	0.521000027656555
ATEGPIVADKNCEK	C12:+57.02146	0.000260000000707805	1532.67272949219	1531.74304199219	0.930000007152557
ATEVNDGAVAAGEVNGAAVEK	A1:+42.01056	0.0000000000000180000007005696	2014.57275390625	2013.97302246094	0.600000023841858
ATFAKPENALK	A1:+42.01056	0.00031999999191612	1233.11267089844	1231.6689453125	1.44400000572205
ATFDEIDANTYDGLVLPGGR		0.000000680000027841743	2124.4326171875	2124.02490234375	0.407999992370605
ATFEAFIGIR		0.00209999992512167	1125.23266601562	1124.60998535156	0.621999979019165
ATFEAFIGVR		0.0000159999999596039	1111.11267089844	1110.59497070312	0.51800000667572
ATFISHGNTAR		0.0140000004321337	1174.89270019531	1174.59704589844	0.296000003814697
ATGATAVSTFADMEGEETFDSSFLGSADEVVEER		0.000000110000001996013	3556.7353515625	3555.56005859375	1.17599999904633
ATGATAVSTFADMEGEETFDSSFLGSADEVVEER	M13:+15.99491	0.000000000249999992929517	3572.78540039062	3571.55395507812	1.23099994659424
ATGAYSHSQGIK		0.000000499999998737621	1220.11267089844	1219.60705566406	0.505999982357025
ATGVGISAQAPSAEAAPVK		0.000000000370000002858362	1726.83276367188	1724.91796875	1.91499996185303
ATGVGISAQAPSAEAAPVKETAK		0.00007999999797903	2155.22534179688	2154.14111328125	1.08500003814697
ATIGADFLTK		0.000720000010915101	1037.93273925781	1036.56799316406	1.36500000953674
ATIVATETAER		0.000000979999981609581	1163.15270996094	1161.61096191406	1.54100000858307
ATLEFLEK		0.000260000000707805	951.192749023438	950.52001953125	0.672999978065491
ATLEVIPEGEASLVK		0.0000013000000080865	1556.17272949219	1555.85803222656	0.314999997615814
ATLISDTASWK	A1:+42.01056	0.0000017999999499807	1234.99267578125	1234.63195800781	0.361000001430511
ATLYLNTIGGDGSVVETDKDVK		0.000349999987520278	2295.775390625	2295.17211914062	0.603999972343445
ATMVLMVSNGGGR	M3:+15.99491 - M6:+15.99491	0.0000000140000002701868	1326.03271484375	1324.63500976562	1.39800000190735
ATMVLMVSNGGGR	M6:+15.99491	0.00000000290000001790247	1308.91271972656	1308.64001464844	0.272000014781952
ATMVLMVSNGGGR	M3:+15.99491	0.00000000529999999443476	1309.35278320312	1308.64001464844	0.712000012397766
ATMVLMVSNGGGR		0.00000380000005861802	1293.33276367188	1292.64501953125	0.686999976634979
ATNGDTFLGGEDFDNTLLDFLVSEFK		0.00000000109999997999211	2865.95556640625	2865.34692382812	0.609000027179718
ATPVGGVGLSSGTGAGVGGTGTGTGILHR		0.000850000011269003	2495.3	2494.3	1.0
ATQVALQAIQCLGGNGYVNEYPTGR	C11:+57.02146	0.00659999996423721	2680.3154296875	2680.31518554688	0.000300000014249235
ATQVLMILNGVGR	M6:+15.99491	0.00000000610000006062705	1388.5126953125	1387.77294921875	0.740000009536743
ATQVLMILNGVGR		0.0000000149999994647487	1373.53271484375	1371.77795410156	1.75499999523163
ATSLVVDSGGGSTIVAPVHDGYVLQK		0.000000999999997475243	2570.99536132812	2570.34594726562	0.648999989032745
ATSQHLSVQQMR		0.00000120000004244503	1386.85278320312	1385.69604492188	1.15699994564056
ATVLANER		0.0109999999403954	873.432739257812	873.47900390625	-0.0469999983906746
ATVLIETLPAVFQMDEILYELR		0.000000139999997372797	2566.58544921875	2564.36791992188	2.21700000762939
ATVVQAATVFYDTPATLDK		0.0000000000149999995063821	2011.73266601562	2011.03894042969	0.694000005722046
ATYTLR		0.0149999996647239	724.492736816406	724.398986816406	0.0930000022053719
AVADGLEWLEK		0.00000169999998433923	1232.19274902344	1230.63696289062	1.55599999427795
AVASLGDEITELTSPPEDTK		0.000490000005811453	2073.0	2073.0	-0.1
AVCTEAGMFALR	C3:+57.02146 - M8:+15.99491	0.0000180000006366754	1343.0126953125	1341.62902832031	1.38300001621246
AVCTEAGMFALR	C3:+57.02146	0.000000360000001364824	1325.91271972656	1325.63403320312	0.277999997138977
AVDALNGQK		0.0020000000949949	916.07275390625	915.489990234375	0.583000004291534
AVDDGVNTYK		0.0000013000000080865	1081.37268066406	1081.51599121094	-0.143999993801117
AVDGIFHVLR		0.0000509999990754295	1127.19274902344	1126.63696289062	0.555999994277954
AVDGSFVYNK		0.0000120000004244503	1100.11267089844	1099.5419921875	0.569999992847443
AVDGTAVAAETAAEK		0.000000000000280000008638995	1403.87268066406	1403.70202636719	0.171000003814697
AVDNSGTVVGIK		0.000000150000005305628	1158.65270996094	1159.63195800781	-0.978999972343445
AVDSLVPIGR		0.0059000002220273	1027.15270996094	1026.59497070312	0.558000028133392
AVDTTGAGDSFVGALLTK		0.000169999999343418	1724.1	1722.9	2022-02-01
AVEAGDEGASASVPSK		0.0000000130000001874464	1474.85278320312	1474.70202636719	0.150000005960464
AVEMFIDEK		0.0000280000003840541	1081.65270996094	1081.52404785156	0.12899999320507
AVENSPFLEK		0.00240000011399388	1133.5	1133.6	-0.1
AVENSPFLER		0.000150000007124618	1160.83276367188	1161.58996582031	-0.758000016212463
AVEWDASWSK		0.00230000005103648	1178.07275390625	1178.54797363281	-0.474999994039536
AVFDLYFR		0.000600000028498471	1031.39270019531	1030.53601074219	0.85699999332428
AVFDSWDSPR		0.00490000005811453	1178.9	1179.5	-0.6
AVFDVLYK		0.0000519999994139653	954.392700195312	954.530029296875	-0.136999994516373
AVFPSIVGR		0.000590000010561198	946.732727050781	945.552001953125	1.18099999427795
AVFPSIVGRPR		0.000209999998332933	1199.33276367188	1198.7060546875	0.626999974250793
AVFVDLEPTVIDEVR		0.0000000240000002094121	1701.7	1701.9	-0.3
AVGGSLPAQGVLGLGR		0.000000269999986812763	1452.29272460938	1451.8330078125	0.458999991416931
AVGSGLVFCLETEDIEAAVDAAVK	C9:+57.02146	0.0000000000869999974839608	2465.60546875	2464.22802734375	1.37699997425079
AVGTMLSHEVTK		0.0280000008642673	1274.11267089844	1272.66198730469	1.45099997520447
AVHLFTGK		0.0019000000320375	872.852722167969	872.4990234375	0.352999985218048
AVIDDVLAPLNLEEIGNR		0.000000000659999999097494	1951.23266601562	1951.05004882812	0.18299999833107
AVIELENYGLPFSR		0.00000000140000000481422	1609.25268554688	1607.84301757812	1.4099999666214
AVIKFETPETLDR		0.0000409999993280508	1520.29272460938	1518.81701660156	1.47599995136261
AVITVPAYFNDAQR		0.00329999998211861	1565.39270019531	1564.81201171875	0.579999983310699
AVKPVMVGGPK		0.00260000000707805	1083.98547363281	1082.63903808594	1.34599995613098
AVLVDKDQNPK		0.00559999980032444	1226.57275390625	1226.67395019531	-0.101999998092651
AVMAQLVNLYR		0.00000270000009550131	1278.33276367188	1277.70397949219	0.629000008106232
AVMASDKETDASNATK	M3:+15.99491	0.0000230000005103648	1653.92541503906	1654.75903320312	-0.833999991416931
AVMDAATIAGLHPLR	M3:+15.99491	0.000000000200000002670286	1552.37268066406	1551.83203125	0.541000008583069
AVMDAATIAGLHPLR		0.00000000290000001790247	1537.11267089844	1535.83703613281	1.27600002288818
AVMIGLTLSGAK		0.0000430000000051223	1161.5927734375	1160.67102050781	0.921999990940094
AVNVMHTVSLR		0.00540000014007092	1226.45275878906	1226.66796875	-0.215000003576279
AVPLALGLLCISNPK	C10:+57.02146	0.028999999165535	1565.78540039062	1565.90905761719	-0.123000003397465
AVPSGDTLVIMGVTK	M11:+15.99491	0.000000759999977617554	1503.25268554688	1503.80895996094	-0.555999994277954
AVPSGDTLVIMGVTK		0.0109999999403954	1487.95275878906	1487.81396484375	0.138999998569489
AVPVWYNMVNQGLVQEPVFSFWFNR	M8:+15.99491	0.000000000011000000389727	3044.57543945312	3043.49291992188	1.08299994468689
AVPVWYNMVNQGLVQEPVFSFWFNR		0.00000000620000006890109	3028.04541015625	3027.498046875	0.547999978065491
AVQEEDELPPEK		0.00000689999978931155	1383.85278320312	1383.66394042969	0.187999993562698
AVQSEDATSFAEK		0.000000110000001996013	1383.552734375	1382.64404296875	0.908999979496002
AVSFNSAEATLGR		0.000002600000016173	1323.052734375	1322.67004394531	0.381999999284744
AVSLAIAR		0.017000000923872	801.152709960938	800.4990234375	0.652999997138977
AVSSHGEEQAVGEAHEAFQFLENELK		0.00000600000021222513	2856.80541992188	2856.34399414062	0.462000012397766
AVSVLLSSAEDPNWR		0.00139999995008111	1645.07543945312	1643.83898925781	1.23599994182587
AVSVSPIGGEFLTDCLIK	C15:+57.02146	0.000000229999997714003	1906.75268554688	1905.9990234375	0.753000020980835
AVTAGMIHWLADK		0.0000000770000028182949	1412.49267578125	1412.73596191406	-0.243000000715256
AVTFSDLHTEAGLK		0.00000000419999990342035	1489.25268554688	1488.77001953125	0.483000010251999
AVTFSDLHTESGLK	A1:+42.01056	0.0000000220000000439313	1546.33276367188	1546.77502441406	-0.44200000166893
AVTNNFATLMR		0.00000219999992623343	1237.97277832031	1237.63598632812	0.337000012397766
AVVDLYAGNTK		0.000289999996311963	1149.65270996094	1150.61096191406	-0.958000004291534
AVVGEEALSSEDLLYLEFLDK		0.000000000430000007822784	2340.4326171875	2340.18603515625	0.246999993920326
AVVNQVANNYYRPDLK		0.000052999999752501	1864.33276367188	1863.97204589844	0.361000001430511
AVVQVFEGTSGIDNK		0.0000290000007225899	1564.1	1563.8	0.3
AVVVGGGYIGLELSAVLK		0.00000139999997372797	1745.11267089844	1745.02099609375	0.0920000001788139
AVVVHADADDLGK		0.00150000001303852	1311.13269042969	1309.67504882812	1.45799994468689
AVVVHVPYR		0.0000120000004244503	1040.13269042969	1039.60498046875	0.527999997138977
AVVVLGGR		0.017000000923872	771.052734375	770.489013671875	0.564000010490417
AVYESLSEEGKK		0.000000130000003650821	1339.39270019531	1339.67395019531	-0.282000005245209
AVYIAPVEALAK		0.0000700000018696301	1246.25268554688	1244.72497558594	1.52699995040894
AWAGKEENVAK		0.00380000006407499	1203.27270507812	1202.61694335938	0.656000018119812
AWMEEVLAAESTLR		0.0000140000001920271	1607.17272949219	1605.79504394531	1.37800002098083
AWQILDQIPGR		0.000000110000001996013	1298.37268066406	1296.7060546875	1.66600000858307
AWQILDQIPGSATGAYSHSQGVK		0.00270000007003546	2415.5654296875	2414.2099609375	1.35500001907349
AYEDLNHGSIVGR		0.00000939999972615624	1432.29272460938	1430.70300292969	1.5900000333786
AYELGLATR		0.000850000011269003	994.0	993.5	0.5
AYFNSNPEETK		0.000000709999994796817	1299.73266601562	1299.58605957031	0.146999999880791
AYGSGKEDSPPCDVPGFENSK	C12:+57.02146	0.0000650000001769513	2242.61547851562	2240.97705078125	1.63900005817413
AYGVNVVVAINQFSTDTDAEIGAVR		0.0000360000012733508	2609.54541015625	2609.32104492188	0.224000006914139
AYIPVEEILDGEELDR		0.000000000479999984204227	1860.99267578125	1860.92297363281	0.0700000002980232
AYLDCHLMVTNPLDYVDQLGK	C5:+57.02146	0.00999999977648258	2467.22534179688	2465.18408203125	2.04099988937378
AYLFPEGAAR		0.000199999994947575	1096.03271484375	1094.56298828125	1.46899998188019
AYLNLIPLLVGNVGLIFTK		0.00000000000000320000005395963	2059.33276367188	2058.23706054688	1.09599995613098
AYLPVVESFGFSGALR		0.000000000499999985859034	1713.3	1712.9	0.4
AYMEGPTHGIHPK	M3:+15.99491	0.000066000000515487	1453.11267089844	1453.68994140625	-0.577000021934509
AYMEGPTHGIHPK		0.000130000000353903	1437.95275878906	1437.69494628906	0.257999986410141
AYNIYSEDK		0.000969999993685633	1103.0	1102.5	0.5
AYQMSPEQAR	M4:+15.99	0.000180000002728775	1197.0	1196.5	0.5
AYSDDDLIR		0.00015999999595806	1067.71276855469	1067.5009765625	0.211999997496605
AYSGSTTDTFPINVQQLAQLK		0.00000869999985297909	2283.47534179688	2282.1669921875	1.30900001525879
AYTDYALDMGLIK		0.00000000899999985648492	1474.4	1473.7	0.7
AYTDYALDMGLIK	M9:+15.99	0.0000000470000003360838	1489.9	1489.7	0.2
AYTTENVGLVEAGCVNLAR	C14:+57.02146	0.00000000000000350000006563579	2037.99267578125	2037.00695800781	0.985000014305115
AYVAFDVLFR		0.00000409999984185561	1201.49267578125	1200.64196777344	0.851000010967255
CAAGFTMMALPVK	C1:+57.02146	0.00130000000353903	1398.29272460938	1396.67895507812	1.6139999628067
CAATTLSSK	C1:+57.02146	0.000349999987520278	939.132751464844	938.461975097656	0.671000003814697
CALQNSASVAGMVLTTQAIVVEKPK	C1:+57.02146	0.00730000017210841	2615.84545898438	2615.38989257812	0.456000000238419
CCVSGCADIR	C1:+57.02146 - C2:+57.02146 - C6:+57.02146	0.00000065000000404325	1198.89270019531	1197.48095703125	1.41100001335144
CDVIASGIVNAAK	C1:+57.02146	0.00000490000002173474	1318.23266601562	1317.68395996094	0.549000024795532
CDVINMSYGEYTMFPDYGR	C1:+57.02146 - M13:+15.99491	0.0000000000890000018127779	2334.1328125	2333.95190429688	0.180999994277954
CDVINMSYGEYTMFPDYGR	C1:+57.02146	0.00000000000000130000001530365	2318.67260742188	2317.95703125	0.716000020503998
CDVVVINTPLTEK	C1:+57.02146	0.00000270000009550131	1489.31274414062	1487.77795410156	1.5349999666214
CDYGTCSWGQASLLNVDLSNNIFQNAIK	C1:+57.02146 - C6:+57.02146	0.00139999995008111	3189.9853515625	3188.47802734375	1.50699996948242
CEEEPSYWAK	C1:+57.02146	0.0000740000032237731	1298.87268066406	1298.53601074219	0.337000012397766
CEETLLEFVEK	C1:+57.02146	0.000000449999987495175	1397.23266601562	1396.6669921875	0.565999984741211
CFDILNLDPKPVADCYNSGLGHK	C1:+57.02146 - C15:+57.02146 - C1:-17.02655	0.00999999977648258	2618.51538085938	2616.22290039062	2.29299998283386
CFDYDGVLHIK	C1:+57.02146	0.00109999999403954	1368.98547363281	1366.64599609375	2.33899998664856
CFEVDIESTEIK	C1:+57.02146	0.0000189999991562217	1468.99267578125	1469.68298339844	-0.690999984741211
CFLELQVDGEEAYQTFQR	C1:+57.02146	0.000000000000630000012661475	2233.11279296875	2233.02294921875	0.0890000015497208
CFLSVACLFHQK	C1:+57.02146 - C7:+57.02146 - C1:-17.02655	0.000110000000859145	1494.39270019531	1492.7080078125	1.68499994277954
CFLSVACLFHQK	C1:+57.02146 - C7:+57.02146	0.00000000939999988958107	1509.35278320312	1509.73498535156	-0.381999999284744
CFNECNAILIK	C1:+57.02146 - C5:+57.02146	0.000780000002123415	1382.33276367188	1381.66101074219	0.671999990940094
CFPNGIDIYFENVGGK	C1:+57.02146	0.0240000002086163	1829.99267578125	1829.85302734375	0.140000000596046
CFQFDGVLHIK	C1:+57.02146	0.00000279999994745594	1365.08544921875	1363.68298339844	1.40199995040894
CFQFDGVLHIK	C1:+57.02146 - C1:-17.02655	0.000509999983478338	1345.97277832031	1346.65698242188	-0.684000015258789
CFVGGLAWATTDR	C1:+57.02146	0.00000011999999571799	1454.41271972656	1453.68994140625	0.72299998998642
CGEDGHFAR	C1:+57.02146 - C1:-17.02655	0.000850000011269003	1031.41271972656	1031.40002441406	0.0120000001043081
CGFVQFATR	C1:+57.02146	0.0000240000008489005	1086.15270996094	1085.52001953125	0.633000016212463
CGINYQAPSVVPGGDLAK	C1:+57.02146	0.00000000000000390000015179008	1846.13269042969	1845.9169921875	0.216000005602837
CGINYQPPTVVPGGDLAK	C1:+57.02146	0.00000000540000000270879	1886.052734375	1885.94799804688	0.104999996721745
CGLPSNFDSSYCYALGYGAGALLQSGK	C1:+57.02146 - C12:+57.02146	0.000000053000000832526	2856.95556640625	2856.29711914062	0.657999992370605
CHEIGVACEAWIK	C1:+57.02146 - C8:+57.02146	0.0109999999403954	1574.275390625	1572.72998046875	1.54499995708466
CHFVGIDIFNGK	C1:+57.02146	0.00000000320000004272458	1406.5927734375	1406.68896484375	-0.096000000834465
CHFVGIDIFNGK	C1:+57.02146 - C1:-17.02655	0.00000589999990552315	1389.39270019531	1389.66198730469	-0.270000010728836
CIDEGMHPR	C1:+57.02146	0.0189999993890524	1116.68542480469	1114.47705078125	2.20799994468689
CIEMFNEIAENKDDYNK	C1:+57.02146 - M4:+15.99491	0.000150000007124618	2150.0654296875	2148.92211914062	1.14400005340576
CIEMFNEIAENKDDYNK	C1:+57.02146 - C1:-17.02655	0.000000000589999993305668	2116.11279296875	2115.89990234375	0.212999999523163
CIEMFNEIAENKDDYNKFYEAFSK	C1:+57.02146	0.00000279999994745594	3005.54541015625	3005.333984375	0.211999997496605
CIGATTLEEYR	C1:+57.02146	0.00000270000009550131	1313.0927734375	1312.62097167969	0.472000002861023
CINDQTLDVTSK	C1:+57.02146	0.000002600000016173	1393.35278320312	1393.66296386719	-0.310000002384186
CKDGIVIGVEK	C1:+57.02146 - C1:-17.02655	0.0000999999974737875	1201.19274902344	1200.63000488281	0.563000023365021
CKDNNSPHAQEALR	C1:+57.02146 - C1:-17.02655	0.0199999995529652	1624.70544433594	1622.73400878906	1.97099995613098
CLFVWELR	C1:+57.02146	0.00340000004507601	1123.49267578125	1122.57702636719	0.916000008583069
CLGLGLVNK	C1:+57.02146	0.00047999998787418	974.552734375	973.549987792969	1.00199997425079
CMDPVEK	C1:+57.02146	0.0160000007599592	879.07275390625	878.375	0.698000013828278
CPDAYSYPK	C1:+57.02146	0.0270000007003546	1100.15270996094	1100.47204589844	-0.319000005722046
CPEVLFQPSMIGMEAAGIHETTYNSIMK	C1:+57.02146 - M13:+15.99491	0.0000340000005962793	3171.53540039062	3170.46704101562	1.06900000572205
CPEVLFQPSMIGMEAAGIHETTYNSIMK	C1:+57.02146	0.0000199999994947575	3154.7353515625	3154.47192382812	0.263000011444092
CPFGYDSQTFK	C1:+57.02146	0.000369999994290993	1350.61267089844	1349.5830078125	1.02900004386902
CPFTGDVSIR	C1:+57.02146	0.00000240000008489005	1152.0126953125	1151.55200195312	0.460999995470047
CPLNVVQESVDDR	C1:+57.02146	0.000000779999993483216	1531.29272460938	1530.72204589844	0.570999979972839
CQEEDVDVSEDAK	C1:+57.02146	0.0000000280000005403735	1523.85278320312	1523.61694335938	0.236000001430511
CQLYDLTGVPPER	C1:+57.02146	0.00279999990016222	1547.69274902344	1547.75305175781	-0.0599999986588955
CSLELSQSSSVEPSSTVTTAER	C1:+57.02146	0.00000000160000002136229	2355.052734375	2355.09790039062	-0.046000000089407
CVATLLHEMK	C1:+57.02146	0.00700000021606684	1203.29541015625	1201.60705566406	1.68799996376038
CVCIIYDPSK	C1:+57.02146 - C3:+57.02146	0.0149999996647239	1255.93273925781	1254.58605957031	1.34700000286102
CVLVEGSSSR	C1:+57.02146	0.00230000005103648	1093.83276367188	1093.53100585938	0.301999986171722
CWGGGTGWAVEDAK	C1:+57.02146	0.000000170000006960436	1493.99267578125	1493.64794921875	0.344999998807907
DAAISQPIPIGALASALANASPSEQR		0.000460000010207295	2550.5654296875	2548.3369140625	2.2279999256134
DAALNAIQSPLLDIGIER		0.000000000460000010304995	1909.0927734375	1909.03894042969	0.0529999993741512
DAASFLEK		0.00469999993219972	881.232727050781	880.440979003906	0.791000008583069
DACFFGGHGIVGAQVPLGCGLAFAQK	C3:+57.02146 - C19:+57.02146	0.000180000002728775	2679.41552734375	2677.30200195312	2.11400008201599
DADAIDCCNK	C7:+57.02146 - C8:+57.02146	0.00310000008903444	1182.87268066406	1181.45703125	1.41600000858307
DADHFSVPQGR		0.00760000012814999	1228.81274414062	1228.57104492188	0.241999998688698
DAEALIFVANGQGTITLIER		0.0000000000940000022264798	2132.17260742188	2131.13989257812	1.03299999237061
DAEEEKWVPVTK		0.0000779999973019585	1432.0126953125	1430.71704101562	1.2960000038147
DAGAISGLNVMR		0.000000619999980244756	1203.37268066406	1203.61499023438	-0.243000000715256
DAGIYDEIWQAFAVFLPIK		0.000000609999972311925	2197.23266601562	2196.13793945312	1.09500002861023
DAGVIAGLNVAR		0.00000300000010611257	1155.49267578125	1155.64794921875	-0.156000003218651
DAGVISGLNVMR	M11:+15.99	0.00000219999992623343	1247.3	1247.6	-0.3
DAGVISGLNVMR		0.000000720000002729648	1232.0	1231.6	0.3
DAGVNCVAVGSSPR	C6:+57.02146	0.0000000230000001266717	1389.25268554688	1388.65905761719	0.593999981880188
DAIEAMNGQSLDGR	M6:+15.99491	0.000000370000009297655	1493.27270507812	1492.67004394531	0.602999985218048
DAIEAMNGQSLDGR		0.0000209999998332933	1476.69274902344	1476.67504882812	0.0179999992251396
DAIEGMNGQSLDGR	M6:+15.99491	0.0000140000001920271	1478.97277832031	1478.65405273438	0.317999988794327
DAIEGMNGQSLDGR		0.00340000004507601	1462.71276855469	1462.66003417969	0.0529999993741512
DAIVLTGGPDYSVPLGR		0.00000000540000000270879	1729.9	1729.9	0.0
DALAETDKITLETAK		0.000000000340000000376151	1619.11267089844	1618.85400390625	0.25900000333786
DANRDESVVR		0.0149999996647239	1161.83276367188	1160.56604003906	1.26699995994568
DANVMLIFAR		0.0000180000006366754	1149.85278320312	1149.60900878906	0.244000002741814
DAPMFVVGVNAH	M4:+15.99	0.00109999999403954	1272.5	1272.6	-0.1
DAPMFVVGVNEK		0.0000379999983124435	1306.2	1305.7	0.6
DAPMFVVGVNEK	M4:+15.99	0.000000709999994796817	1322.3	1321.6	0.7
DAQNALLSGCSAGGLASILNCDK	C10:+57.02146 - C21:+57.02146	0.0000430000000051223	2335.76538085938	2335.10205078125	0.662999987602234
DARRTYEYSQEQQFSGEGGR	D1:+42.01056	0.0000000270000004576332	2405.95263671875	2406.07104492188	-0.118000000715256
DASGQNLPSR		0.00340000004507601	1045.77270507812	1044.50695800781	1.26499998569489
DATDDEVTVESAHAALK		0.00000000000450000019885932	1772.81274414062	1771.8349609375	0.977999985218048
DATEVNHEDFNEGIIQVQAK		0.00023999999393709	2257.9	2257.1	0.8
DATTIINQPPLVK		0.0000580000014451798	1409.87268066406	1409.80004882812	0.0719999969005585
DAVGHVKPYSITGTLPLIR		0.000920000020414591	2037.50549316406	2037.15002441406	0.356000006198883
DAVLLVFANK		0.0000129999998534913	1089.69274902344	1089.63098144531	0.061999998986721
DAVNGTISFQDK		0.000000053000000832526	1296.03271484375	1294.62805175781	1.40499997138977
DAVTPLSEAEAVDLVK		0.00000000129999999654018	1658.35278320312	1656.86901855469	1.48300004005432
DAYVGDEAQSK		0.000000510000006670452	1182.31274414062	1182.52795410156	-0.215000003576279
DAYVGDEAQSKR		0.00000000330000005099862	1339.69274902344	1338.62902832031	1.06400001049042
DCAALLAYEEPNK	C2:+57.02146	0.0000013000000080865	1493.85278320312	1493.69396972656	0.158000007271767
DCAGVILFAAER	C2:+57.02146	0.00000109999996311672	1322.29272460938	1321.65698242188	0.634999990463257
DCGGLFGGK	C2:+57.02146	0.00130000000353903	911.412719726562	910.408996582031	1.00399994850159
DCLAQLYAK	C2:+57.02146	0.000620000006165355	1081.87268066406	1081.53503417969	0.337999999523163
DCLCFIEVIVHK	C2:+57.02146 - C4:+57.02146	0.00047999998787418	1533.57275390625	1532.76000976562	0.811999976634979
DCPFGDSALLSGLTQYESMR	C2:+57.02146	0.0000000000000460000012256559	2246.79272460938	2247.00610351562	-0.212999999523163
DDFEQISTPILER		0.0000000759999991828408	1563.27270507812	1562.77001953125	0.503000020980835
DDGSTASTAVLVGNHLYVANVGDSR		0.0000000000360000015908746	2519.4853515625	2518.21704101562	1.26800000667572
DDGTLVSYVGFR		0.000035000000934815	1328.79272460938	1328.64904785156	0.143999993801117
DDIELVAVNDPFISTDYMTY		0.0000460000010207295	2322.052734375	2321.05297851562	0.999000012874603
DDIELVAVNDPFISTDYMTYMFK	M18:+15.99491 - M21:+15.99491	0.000000170000006960436	2759.96533203125	2759.2470703125	0.717999994754791
DDIEVVAVNDPFIDAK		0.00000679999993735692	1760.37268066406	1759.875	0.497000008821487
DDITFDAYVVGK		0.00000120000004244503	1343.83276367188	1342.65295410156	1.17999994754791
DDKGDGYLVDK		0.00289999996311963	1225.57275390625	1224.57495117188	0.998000025749207
DDLKLPTDDALLTQIK		0.00000023999999143598	1800.23266601562	1798.97998046875	1.25300002098083
DDLKLPTDDSLLTQIK		0.0149999996647239	1814.03271484375	1814.97497558594	-0.941999971866608
DDLKLPTDDTLLTQIK		0.0000120000004244503	1828.87268066406	1828.99096679688	-0.118000000715256
DDLRLPTDDALLTQIK		0.00870000012218952	1826.65270996094	1826.98596191406	-0.333999991416931
DDLSGMQLSGNK		0.0280000008642673	1263.91271972656	1264.583984375	-0.671000003814697
DDMLIAQDEIFGPVQSILK	M3:+15.99	0.000061999999161344	2149.4	2148.1	2022-03-01
DDNPVGATLIGR		0.0000000929999970367135	1228.29272460938	1227.63305664062	0.660000026226044
DDPAANEAALELVK		0.000000000559999990823457	1455.35278320312	1455.73303222656	-0.379999995231628
DDPATWANEVGNSWR		0.000000189999994404388	1718.81274414062	1717.75695800781	1.05599999427795
DDPLAVEFVTAAANIR		0.000989999971352518	1702.47277832031	1701.88098144531	0.592000007629395
DDQSDMEVDTAASATQATVK		0.00000000000799999996803358	2082.85278320312	2082.9140625	-0.0610000006854534
DDQSDMEVDTAASATQATVK	M6:+15.99491	0.00000000000990000009054581	2099.03271484375	2098.90893554688	0.123999997973442
DDSLLEAGFAR		0.0000000179999997129698	1194.27270507812	1193.57995605469	0.693000018596649
DDVELVAVNDPFISVEYMTYMFK	M18:+15.99491 - M21:+15.99491	0.0000730000028852373	2757.9853515625	2757.26806640625	0.717999994754791
DDVELVAVNDPFISVEYMTYMFK		0.00000000219999995998421	2726.90551757812	2725.27807617188	1.62699997425079
DDVELVAVNDPFISVEYMTYMFK	M18:+15.99491	0.0130000002682209	2742.62548828125	2741.27294921875	1.35300004482269
DDVVALPPK		0.00899999961256981	954.112731933594	953.531005859375	0.582000017166138
DEAFFAANAAALASR		0.0000000027000000013544	1526.052734375	1524.74499511719	1.30799996852875
DEAQTLNDSAVVR		0.000000130000003650821	1419.19274902344	1417.69201660156	1.50100004673004
DEEVDYFPSR		0.00063999998383224	1257.0927734375	1256.54296875	0.549000024795532
DEFSGADIK		0.00930000003427267	982.092712402344	981.453002929688	0.639999985694885
DELIKDALFAIR		0.0000599999984842725	1403.41271972656	1403.7900390625	-0.377000004053116
DELLETAGEVFANISTGVLR		0.00000610000006417977	2135.0654296875	2134.10302734375	0.962000012397766
DELTLEGIK		0.00529999984428287	1017.61273193359	1017.54699707031	0.0659999996423721
DEMIDIIGVTK	M3:+15.99491	0.000110000000859145	1250.29272460938	1249.63500976562	0.657999992370605
DENGNSPLYGSGGDLIPR		0.00031999999191612	1860.71276855469	1860.873046875	-0.159999996423721
DEVGITLDK		0.00130000000353903	990.352722167969	989.515014648438	0.837000012397766
DEVGITLDKADSSVLGHAAK		0.0000140000001920271	2026.79541015625	2026.04602050781	0.75
DEVILDGSEAPVR		0.00000003699999950868	1399.37268066406	1399.70703125	-0.333999991416931
DEVLTELEDFK		0.0000409999993280508	1337.85278320312	1337.64794921875	0.204999998211861
DFETAIGHYTK		0.000000269999986812763	1281.29272460938	1281.61096191406	-0.319000005722046
DFFQLKPYYTDVGNR		0.0000180000006366754	1862.3955078125	1862.90795898438	-0.512000024318695
DFGVNEFVNPK		0.00000160000001869776	1265.43273925781	1265.61694335938	-0.184000000357628
DFGYVAIEPYMPR		0.0000299999992421363	1560.03271484375	1557.74096679688	2.29200005531311
DFLVGLAK		0.00839999970048666	863.052734375	862.504028320312	0.549000024795532
DFPLSSSSDVSR		0.000669999979436398	1297.91271972656	1296.60705566406	1.30599999427795
DFSTAILER		0.00630000000819564	1051.61267089844	1051.5419921875	0.0700000002980232
DFTLSHNWK		0.00052000000141561	1148.73266601562	1147.55395507812	1.17900002002716
DFVLSIQKPR		0.00000469999986307812	1203.45275878906	1202.68994140625	0.763000011444092
DGAADPTFLYFGVGLK		0.000000000790000009853742	1670.99267578125	1670.84301757812	0.150000005960464
DGADETIQATTGTATTESSK		0.00000000000210000007834499	1984.11267089844	1983.89904785156	0.212999999523163
DGADETIQATTGTATTESSKDEL		0.00000000000000240000009340928	2341.91284179688	2341.05297851562	0.860000014305115
DGAIDATLDHANGWMVSK		0.0000000270000004576332	1901.5927734375	1900.88598632812	0.707000017166138
DGASGGVASVYHVGPNGWTK		0.0000000670000019908912	1959.0126953125	1958.93603515625	0.0769999995827675
DGASGGVASVYHVGPTGWTK		0.00000000469999994479053	1946.85278320312	1945.94104003906	0.912000000476837
DGDVALFFGLSGTGK		0.0000000460000002533434	1483.17272949219	1483.74304199219	-0.569999992847443
DGEASDVEEEYEAK		0.000000000380000003685765	1571.07275390625	1570.64001464844	0.43299999833107
DGEEAEGATEEAK		0.000000229999997714003	1334.61267089844	1335.55505371094	-0.941999971866608
DGEVQILTSHTLQPVPIAIGGPGLAAGVK		0.000000200000002337219	2838.74536132812	2838.57299804688	0.172999992966652
DGFNEGKDLVVTVMSAMGEEQICALK	C23:+57.02146 - M14:+15.99491	0.0130000002682209	2857.3154296875	2857.34204101562	-0.0270000007003546
DGFPADPNDIFLTDGASPAVHMMMQLLIR	M22:+15.99491 - M23:+15.99491	0.00000339999996867846	3205.16552734375	3204.51708984375	0.648999989032745
DGFPADPNDIFLTDGASPAVHMMMQLLIR	M22:+15.99491	0.0015999999595806	3189.41552734375	3188.52197265625	0.893999993801117
DGGGGGYGGGGGGYGGGR		0.00000000610000006062705	1414.75268554688	1414.57299804688	0.179000005125999
DGGSDYLGK		0.000850000011269003	910.852722167969	911.411010742188	-0.558000028133392
DGILMAADMGGSYGSTIR		0.0000000000149999995063821	1815.81274414062	1814.84204101562	0.971000015735626
DGILYNCAFSVSDR	C7:+57.04	0.000002600000016173	1618.2	1616.8	2022-05-01
DGIVIGVEK		0.0120000001043081	929.632751464844	929.531005859375	0.101999998092651
DGLTFATR		0.00109999999403954	880.552734375	880.453002929688	0.100000001490116
DGLTHVLISTDLLAR		0.000000000119999996051057	1624.23266601562	1623.90698242188	0.32600000500679
DGLWDVFNDYK		0.000880000006873161	1371.33276367188	1371.62194824219	-0.289000004529953
DGMILLWDLSEGK		0.00139999995008111	1478.71276855469	1476.74096679688	1.97200000286102
DGNEEAVESAAAK		0.000000759999977617554	1290.93273925781	1290.5810546875	0.351000010967255
DGNGQHAQEALR		0.000349999987520278	1295.57275390625	1295.60900878906	-0.0359999984502792
DGQFVTTPVSHSGG		0.000569999974686652	1389.97277832031	1388.64501953125	1.32799994945526
DGQLYPSLAK		0.000035000000934815	1091.33276367188	1091.57397460938	-0.24099999666214
DGQPIYHFLGTSTFSEYTVVHSGCVAK	C24:+57.02146	0.000000999999997475243	3001.55541992188	3000.419921875	1.13499999046326
DGQVIIDTAAGVLGK		0.0000000359999994259397	1458.11267089844	1456.80102539062	1.31200003623962
DGSTTAGTSSQVSDGAGAVLLMK		0.0000000000620000023543454	2153.37280273438	2153.0390625	0.333000004291534
DGSVNFSSFK		0.00000790000012784731	1088.15270996094	1087.50598144531	0.647000014781952
DGTDCVMLAGESAAGAYPEIAV	C5:+57.02146 - D1:+42.01056	0.00689999992027879	2239.91284179688	2238.98999023438	0.922999978065491
DGTGFVTFPVK		0.0000450000006821938	1167.23266601562	1167.60498046875	-0.372000008821487
DGTIVLQYEVR		0.000939999998081475	1292.25268554688	1292.68505859375	-0.432000011205673
DGVFMYFEDNAGVIVNPK	M5:+15.99491	0.000000470000003360838	2031.25268554688	2030.95300292969	0.29899999499321
DGVFMYFEDNAGVIVNPK		0.000180000002728775	2016.61267089844	2014.9580078125	1.65400004386902
DGVILELVPPPTK		0.000230000005103648	1378.17272949219	1377.79895019531	0.374000012874603
DGVMVAADSR		0.0000650000001769513	1019.61273193359	1020.47802734375	-0.86599999666214
DGVMVAADSR	M4:+15.99491	0.00270000007003546	1037.29272460938	1036.47302246094	0.819999992847443
DGYMVSSGQPVK	M4:+15.99491	0.0000240000008489005	1282.91271972656	1283.59399414062	-0.680999994277954
DGYYVVVGGITPTPLGEGK		0.000000000770000008198934	1921.75268554688	1921.99096679688	-0.238000005483627
DHACVVGAYR	C4:+57.02146	0.0000110000000859145	1147.83276367188	1147.53198242188	0.300999999046326
DHCIFLGR	C3:+57.02146	0.000920000020414591	1018.03271484375	1017.49401855469	0.538999974727631
DHDKPIHEVIAEMTDGGVDR	M13:+15.99491	0.000000045000000170603	2251.70556640625	2250.0458984375	1.65900003910065
DHDKPIHEVIAEMTDGGVDR		0.00000000129999999654018	2234.23266601562	2234.05102539062	0.181999996304512
DHIEGFAPEVAWVTR		0.00219999998807907	1726.61547851562	1726.85498046875	-0.239999994635582
DHPDSNYLLAYDCFLSK	C13:+57.02146	0.000190000006114133	2059.04541015625	2057.92797851562	1.11800003051758
DHQFIIGVTNPK		0.00000000819999979029262	1369.03271484375	1368.72705078125	0.305000007152557
DHSSMADTETFAFQA	M5:+15.99491 - D1:+42.01056	0.00810000021010637	1716.77270507812	1715.68603515625	1.08700001239777
DHTVSATHGDMDQNTR	M11:+15.99	0.0149999996647239	1801.1	1800.8	0.3
DIALVAESESK		0.000052999999752501	1161.5927734375	1161.60021972656	-0.00749999983236194
DIALVAQSESK		0.0000360000012733508	1161.79272460938	1160.61596679688	1.17700004577637
DICMDGGIFK	C3:+57.02146	0.0019000000320375	1156.15270996094	1155.51794433594	0.634999990463257
DIDETASFGVPK		0.000500000023748726	1279.17272949219	1278.62194824219	0.550999999046326
DIEMQEAEKPDDDKQK		0.0160000007599592	1920.68542480469	1918.86999511719	1.81500005722046
DIEVMEPK		0.0140000004321337	961.852722167969	960.471008300781	1.38199996948242
DIFQDVYESNWK		0.0000021000000742788	1544.79272460938	1543.70703125	1.08599996566772
DIFQEVYER		0.00549999997019768	1200.07275390625	1198.57397460938	1.49800002574921
DIGISNFTLK		0.0000509999990754295	1108.07275390625	1107.60498046875	0.467999994754791
DIIESIMDEAPPTQLLDDQGAQNGSVAK		0.00549999997019768	2957.275390625	2955.42602539062	1.85000002384186
DILIAIDHGPK		0.0149999996647239	1191.39270019531	1191.67395019531	-0.28099998831749
DIPLVSFQSVSK		0.00000439999985246686	1320.6	1319.7	0.9
DIQASVNWLK		0.017000000923872	1173.67272949219	1173.626953125	0.046000000089407
DIQSEHDELEAK		0.00179999996908009	1413.43273925781	1413.65002441406	-0.216999992728233
DISPPLEWYNVPEGTK		0.000000520000014603283	1845.87268066406	1844.90698242188	0.966000020503998
DIWEETGFHIETK		0.000000045000000170603	1605.33276367188	1604.76000976562	0.573000013828278
DIYYIAADSVTSAK		0.000000110000001996013	1517.89270019531	1516.75305175781	1.13900005817413
DIYYITGESK		0.0109999999403954	1188.0927734375	1188.57897949219	-0.486000001430511
DIYYITGESKK		0.000061999999161344	1316.47277832031	1316.67395019531	-0.20100000500679
DKAWQAAEK		0.0120000001043081	1046.5126953125	1046.52697753906	-0.0140000004321337
DKEPEEDETPEK		0.0000259999997069826	1445.79272460938	1445.62805175781	0.164000004529953
DKESWDMTTTQEK		0.000000170000006960436	1599.81274414062	1598.70104980469	1.11199998855591
DKFPLFTHIDLLFNEGVNVPPVEGGIASALPR		0.000000000639999997442686	3463.435546875	3462.84204101562	0.592999994754791
DKLIFPYVDLDIK		0.0000769999969634227	1580.42541503906	1578.87805175781	1.54700005054474
DKLPSDVVAEIESAVADLR		0.0000360000012733508	2028.17272949219	2027.06604003906	1.10699999332428
DKLPSEVVSEIEGAVSDLR		0.0000740000032237731	2043.08544921875	2043.06103515625	0.025000000372529
DKLVVSTSSSLQHTAVDLVNETK		0.000150000007124618	2472.71533203125	2471.29907226562	1.41600000858307
DKTLDAAGTVAEK		0.000119999996968545	1318.61267089844	1318.68505859375	-0.0729999989271164
DKVNISTWGVANK		0.0000430000000051223	1431.63269042969	1431.75903320312	-0.127000004053116
DKVQSGDVIAIDK		0.000000800000009348878	1388.19274902344	1387.74304199219	0.449999988079071
DLAILIHGPK		0.00109999999403954	1078.31274414062	1076.64697265625	1.66600000858307
DLALELIENGYAK		0.00000499999987368938	1449.85278320312	1448.76403808594	1.08899998664856
DLALIIHGSK		0.00000830000044516055	1066.61267089844	1066.6259765625	-0.0130000002682209
DLASAEELSAQIGELFDEPQIYR		0.0000000018999999351621	2594.19262695312	2594.26196289062	-0.0700000002980232
DLATEQTINR		0.00270000007003546	1161.99267578125	1160.59094238281	1.40199995040894
DLCDQVLSLSEYR	C3:+57.02146	0.00000350000004800677	1597.99267578125	1597.75305175781	0.239999994635582
DLDLLATGLQELGYTIVSTGGTASALEK		0.000000000139999997705864	2838.025390625	2836.48291015625	1.54200005531311
DLDQVAGR		0.00300000002607703	873.612731933594	873.442993164062	0.170000001788139
DLEAHQLQAFTK		0.000000530000022536115	1402.17272949219	1400.71704101562	1.45500004291534
DLEGSFAFVVYDSK		0.0000000389999996741608	1576.77270507812	1576.75305175781	0.0189999993890524
DLEQAGEIESLK		0.00000430000000051223	1331.29272460938	1331.6689453125	-0.377000004053116
DLEVITAELR		0.000539999979082495	1158.25268554688	1158.63696289062	-0.38400000333786
DLFEGILQAGSTIVENLR		0.00150000001303852	1975.13549804688	1975.05004882812	0.0860000029206276
DLFHLLPDAFK		0.00014000000373926	1316.4	1315.7	0.7
DLFTGTYMPSTK		0.000110000000859145	1360.5126953125	1360.64599609375	-0.133000001311302
DLFVQDYNQLFVK		0.0000000220000000439313	1630.21276855469	1628.83203125	1.37999999523163
DLGMPFFNHEVVK		0.0000379999983124435	1533.17272949219	1532.75695800781	0.416000008583069
DLGMTVLVSQVNR	M4:+15.99491	0.00000630000022283639	1449.15270996094	1447.75805664062	1.39499998092651
DLGSSEYHPYFIK		0.000002600000016173	1556.13269042969	1555.74304199219	0.389999985694885
DLHHILESTDDDTTGNK		0.0000989999971352518	1913.00549316406	1910.873046875	2.13199996948242
DLHVASNIDFDEEISSILK		0.00000000000319999994384534	2146.31274414062	2145.07104492188	1.24100005626678
DLIATGGVDTNAIVFNR		0.000000000000479999991576802	1776.27270507812	1775.92895507812	0.34400001168251
DLIGVLEDAIK		0.000000520000014603283	1186.5126953125	1185.67297363281	0.839999973773956
DLLEGDPYLK		0.00120000005699694	1162.87268066406	1162.59899902344	0.273000001907349
DLLEGDPYLR		0.00130000000353903	1192.052734375	1190.60595703125	1.44700002670288
DLLEGLESK		0.0240000002086163	1004.29272460938	1003.53100585938	0.762000024318695
DLLFQALGR		0.000929999980144203	1033.15270996094	1032.583984375	0.569000005722046
DLLNEVER		0.00499999988824129	988.352722167969	987.510986328125	0.842000007629395
DLLQDVCVADLTSGVK	C7:+57.02146	0.000199999994947575	1733.03271484375	1732.87902832031	0.153999999165535
DLNLNPDHYDLYGK		0.00000000219999995998421	1677.89270019531	1676.7919921875	1.10099995136261
DLPFTTSAGVCK	C11:+57.02146	0.0000149999996210681	1297.0126953125	1295.63000488281	1.38199996948242
DLQALTCYQLLGGLVR	C7:+57.02146	0.0000000280000005403735	1820.35278320312	1819.97399902344	0.379000008106232
DLQDDFMGGAEIVVSDPVVSFR		0.000000000011000000389727	2395.91284179688	2396.14404296875	-0.23199999332428
DLQDDFMGGAEIVVSDPVVSFR	M7:+15.99491	0.000300000014249235	2411.75537109375	2412.13891601562	-0.38400000333786
DLQLIASSVLLAALSAPPYDHLK		0.000000150000005305628	2436.71533203125	2435.35498046875	1.36099994182587
DLQQEIADGDVEIPQD		0.0000370000016118865	1785.81274414062	1784.81896972656	0.994000017642975
DLVEQAGKLDPVIGR		0.00000380000005861802	1609.34545898438	1609.89099121094	-0.546000003814697
DLVEQYKDVYVEAK		0.00000000150000001308825	1699.83276367188	1698.85900878906	0.973999977111816
DLVGVLEDAIK		0.000000150000005305628	1171.67272949219	1171.65698242188	0.0149999996647239
DLVLGHGALMPLLAQLNENAK		0.0000299999992421363	2219.0654296875	2217.2060546875	1.85899996757507
DLVLGQGALRPLLAQLNEHAK		0.00000000140000000481422	2258.75537109375	2256.28295898438	2.47300004959106
DLVSSLVSGLLTIGPR		0.000330000009853393	1628.48547363281	1626.94299316406	1.54299998283386
DLVTELNLVSTSSEFEAAMK		0.0000419999996665865	2184.0927734375	2184.07397460938	0.0179999992251396
DLVVSVMSAMGEEQICALK	C16:+57.02146 - M10:+15.99491	0.00980000011622906	2096.60546875	2096.00805664062	0.59799998998642
DLVVSVMSAMGEEQICALK	C16:+57.02146	0.00000010000000116861	2082.39282226562	2080.01293945312	2.38000011444092
DLYGNIVLSGGSTMFPGIADR	M14:+15.99	0.000000220000003992027	2199.5	2199.1	0.4
DLYGNIVLSGGSTMFPGIADR		0.0000000339999992604589	2184.0	2183.1	0.9
DLYINSAAQIDVSGSR		0.00000000429999991169439	1709.87268066406	1708.84997558594	1.02199995517731
DLYINSATQIDVSGNR		0.000000580000005356851	1765.77270507812	1765.87194824219	-0.0989999994635582
DLYLLPALPR		0.0000389999986509793	1170.49267578125	1170.68896484375	-0.195999994874001
DLYWEAVYEHGLNK		0.000000000999999971718069	1737.19274902344	1736.82800292969	0.363999992609024
DMGLLVENTSVEQLGTAR		0.000000000780000009026338	1933.11267089844	1932.96997070312	0.14300000667572
DMGYNVSMMADSTSR		0.000000000190000001842883	1664.67272949219	1664.67175292969	0.00100000004749745
DMKPETFASLVSAMLYEK		0.0000550000004295725	2061.83544921875	2060.00805664062	1.82700002193451
DMLENYFK		0.00719999987632036	1059.83276367188	1059.48205566406	0.351000010967255
DMMDIEFTVQENR	M3:+15.99491	0.00000780000027589267	1645.11267089844	1643.70397949219	1.40799999237061
DMMDIEFTVQENR		0.000000170000006960436	1628.49267578125	1627.708984375	0.782999992370605
DMMDIEFTVQENR	M2:+15.99 - M3:+15.99	0.000300000014249235	1660.0	1659.7	0.3
DMMDIEFTVQENR	M2:+15.99	0.0000017999999499807	1644.2	1643.7	0.5
DMQVNLSPVAK	M2:+15.99491	0.000380000012228265	1217.052734375	1217.61999511719	-0.566999971866608
DMQVNLSPVAK		0.000260000000707805	1201.1	1201.6	-0.5
DNEGSSDPPVVDR		0.00270000007003546	1386.85278320312	1386.61401367188	0.238999992609024
DNEYEEELLDYEEDEDKAPDSTAVK		0.000180000002728775	2946.80541992188	2946.25390625	0.551999986171722
DNEYEEELLDYEEEDEKATDSAAVK		0.0000509999990754295	2934.08544921875	2934.25390625	-0.167999997735023
DNFIYVAK		0.0149999996647239	969.472717285156	969.504028320312	-0.0320000015199184
DNGMHALIIYDDLSK		0.0000000149999994647487	1706.17272949219	1704.82702636719	1.34599995613098
DNGSIIIYDSAYAMYVSGDTPK		0.0000000000969999983113645	2379.61279296875	2380.10205078125	-0.488999992609024
DNGVNFFDNAEVYANGR		0.0000000000119999999520504	1901.69274902344	1901.84204101562	-0.149000003933907
DNILSQWEDEALELTFGFPASELQSVIQK		0.00000000239999997653229	3309.6	3307.6	2.0
DNISNIQIVFR		0.00000109999996311672	1318.85278320312	1318.71203613281	0.141000002622604
DNLTLWTSDAQDQLDEP		0.0000180000006366754	1962.052734375	1960.876953125	1.17499995231628
DNNNGLQYSNLFDAILDAHYAAQAR		0.0000000819999996792831	2795.87548828125	2794.31811523438	1.557000041008
DNNSPHAQEALR		0.00000139999997372797	1351.13269042969	1351.63500976562	-0.503000020980835
DNPVFHVLSTEEIDEHLTAISER		0.00000190000002930901	2653.22534179688	2651.294921875	1.92999994754791
DNPVFHVLSTEEIDEHLTAISERD		0.00230000005103648	2766.26538085938	2766.32202148438	-0.0570000000298023
DNVLVISGK		0.000119999996968545	945.0126953125	944.5419921875	0.470999985933304
DNVLVISGKR		0.00910000037401915	1100.052734375	1100.64294433594	-0.589999973773956
DPACGPLIDSVALK	C4:+57.02146	0.00000450000015916885	1455.552734375	1455.751953125	-0.199000000953674
DPDGYLFELIERPSTPEPLCQVMLR	C20:+57.02146	0.00270000007003546	2976.1455078125	2975.46508789062	0.680999994277954
DPDLLQDVCVADLTSGVK	C9:+57.02146	0.00000000000000640000010791925	1946.07275390625	1944.958984375	1.1139999628067
DPDMLVR		0.0199999995529652	846.192749023438	845.419006347656	0.773999989032745
DPEVMAALQDVMK		0.0000000430000000051223	1446.5126953125	1446.69702148438	-0.184000000357628
DPGLTGNLLVER		0.000000150000005305628	1283.87268066406	1283.69604492188	0.177000001072884
DPIAIATDLGYDANCK	C15:+57.02146	0.00000000209999995171017	1738.89270019531	1736.81604003906	2.07599997520447
DPIVILR		0.0260000005364418	826.432739257812	825.52001953125	0.912999987602234
DPLIEVAIALEQAALSDEYFVK		0.000000000279999995411728	2434.55541992188	2434.27587890625	0.280000001192093
DPNAIFVFK		0.0260000005364418	1051.0927734375	1050.56201171875	0.529999971389771
DPNRPFPAGQSGDGLGLLK		0.000000269999986812763	1939.525390625	1939.00402832031	0.522000014781952
DPSGNDINALEQHIK		0.00000190000002930901	1651.17272949219	1650.80895996094	0.363999992609024
DPSGVLSPYTFTLR		0.0109999999403954	1553.95275878906	1552.80102539062	1.15199995040894
DPTMDQTFFNNLR	M4:+15.99491	0.0000450000006821938	1614.03271484375	1614.72204589844	-0.689000010490417
DPTSECSNVLK	C6:+57.02146	0.00000430000000051223	1249.15270996094	1249.57299804688	-0.421000003814697
DPVEPLSIEEVADR		0.00000041000001260727	1569.552734375	1568.78100585938	0.772000014781952
DQADYISVPVEGPYK		0.0000129999998534913	1681.3	1680.8	0.5
DQADYISVPVEGPYKPAHYR		0.00700000021606684	2305.55541992188	2305.125	0.430000007152557
DQIYDIFQLLPSK		0.00559999980032444	1580.3	1579.8	0.4
DQSHHMEALEK		0.0149999996647239	1324.70544433594	1324.59497070312	0.109999999403954
DQSPSPVGGVTNQLSHEYEMLSGSSIFNMK		0.00000219999992623343	3238.88549804688	3239.4990234375	-0.612999975681305
DRGPYPADQVIK		0.0149999996647239	1358.89270019531	1358.70703125	0.186000004410744
DRIDITLPGQQNLLITEVASVSK		0.0000000989999975331557	2512.37548828125	2510.38305664062	1.99300003051758
DRPSLVGDLLIYVSTHEDTGVAR		0.0199999995529652	2513.42553710938	2513.30004882812	0.126000002026558
DSAADNENFYGTNNGSYRPSEDGDVEK		0.000000180000000682412	2951.57543945312	2951.21997070312	0.354999989271164
DSANNEGSFGNR		0.00000350000004800677	1267.33276367188	1267.53002929688	-0.196999996900558
DSDTNAELEVQEK		0.00000150000005305628	1477.45275878906	1477.666015625	-0.212999999523163
DSEIAMGAYQPYHLSTR	M6:+15.99491	0.000022000000171829	1956.80541992188	1954.89697265625	1.90900003910065
DSFLVNGVAFK		0.0019000000320375	1198.5126953125	1196.63098144531	1.88100004196167
DSGAFAWEIAPVEVPGPR		0.000000309999990122378	1898.0126953125	1897.94494628906	0.068000003695488
DSGSNENSFGNR		0.00879999995231628	1283.15270996094	1283.52502441406	-0.372000008821487
DSGSNEQSFGNR		0.000000989999989542412	1298.11267089844	1297.541015625	0.572000026702881
DSHGIAQVNSVTGSK		0.0000000000139999999440588	1499.15270996094	1499.74499511719	-0.592999994754791
DSIMESTINCR	C10:+57.02146 - M4:+15.99491	0.000690000015310943	1341.5126953125	1341.57800292969	-0.0649999976158142
DSIMESTINCR	C10:+57.02146	0.000560000014957041	1325.93273925781	1325.5830078125	0.349999994039536
DSISRMLSEVFHVDQETASK	M6:+15.99491	0.00419999985024333	2294.25268554688	2295.09301757812	-0.839999973773956
DSKDPIAIATDLGYDANCK	C18:+57.02146	0.0000000580000012462278	2067.5654296875	2066.96997070312	0.595000028610229
DSLEASITTAK		0.0000590000017837156	1135.67272949219	1135.5849609375	0.0879999995231628
DSLLLFSR		0.0109999999403954	951.292724609375	950.531005859375	0.762000024318695
DSLPPKENLVAFFK		0.00579999992623925	1605.33276367188	1604.86901855469	0.46399998664856
DSLSYGSDPSNYGTK		0.0000000759999991828408	1591.2	1590.7	0.5
DSNFNVDFFK		0.00130000000353903	1233.65270996094	1232.55895996094	1.09399998188019
DSNLYNEWTVELK		0.000000159999999027605	1612.37268066406	1610.77001953125	1.60300004482269
DSPMHIGF		0.0000910000017029233	904.152709960938	903.403015136719	0.749000012874603
DSPMHIGFITMEPD	M4:+15.99 - M11:+15.99	0.000469999999040738	1622.2	1621.7	0.5
DSPMHIGFITMEPD		0.0120000001043081	1590.1	1589.7	0.4
DSPMHIGFITMEPDSMFIPQYLDSSLILFVER	M4:+15.99491 - M11:+15.99491 - M16:+15.99491	0.00000000519999998616072	3778.7353515625	3776.7900390625	1.94500005245209
DSPMHIGFITMEPDSMFIPQYLDSSLILFVER	M16:+15.99491	0.000000000110000002162547	3745.3154296875	3744.80004882812	0.514999985694885
DSPMHIGFITMEPDSMFIPQYLDSSLILFVER	M11:+15.99491 - M16:+15.99491	0.0000000000139999999440588	3762.65551757812	3760.794921875	1.86000001430511
DSPMHIGFITMEPDSMFIPQYLDSSLILFVER	M11:+15.99491	0.0000000000014999999940063	3747.025390625	3744.80004882812	2.22499990463257
DSPMHIGFITMEPDSMFIPQYLDSSLILFVER		0.00000240000008489005	3729.29541015625	3728.80493164062	0.490000009536743
DSQEALAPLVEVALK		0.00000000340000005927266	1584.27270507812	1582.86901855469	1.40400004386902
DSSMGAYMSSK		0.00000840000029711518	1163.87268066406	1163.47094726562	0.40200001001358
DSSMGAYMSSK	M8:+15.99	0.0120000001043081	1179.5	1179.5	-0.0
DSSNEVSLNPDGSAVNPAAFQQQVR		0.000000220000003992027	2630.36547851562	2630.2451171875	0.120999999344349
DSTELNYDFR		0.0000430000000051223	1259.93273925781	1259.55395507812	0.377999991178513
DSTLEYNEYAVYDPK		0.00000000449999992824246	1807.1	1806.8	0.3
DSTTIIADAASK		0.00000150000005305628	1193.27270507812	1192.60595703125	0.666999995708466
DSTTIIADAASKDEIQSR		0.00000510000018039136	1922.17272949219	1920.95104980469	1.22099995613098
DSTTIIADAATKDEIQSR		0.0000000260000003748928	1936.37268066406	1934.96704101562	1.40600001811981
DSVCVVTQK	C4:+57.02146	0.0000999999974737875	1035.35278320312	1035.51403808594	-0.162000000476837
DSVVAGFQWASK		0.0000000949999972021942	1296.0	1294.6	2022-04-01
DTAGISQPIPIGALASALANASPTEQR		0.00870000012218952	2650.61547851562	2649.38500976562	1.23099994659424
DTDHLFLELPLLEGK		0.0000159999999596039	1740.47546386719	1739.92199707031	0.554000020027161
DTGFVWLIQK		0.00439999997615814	1207.21276855469	1206.65197753906	0.560999989509583
DTHFGVFMVNLAK		0.00000011999999571799	1480.37268066406	1478.74597167969	1.62600004673004
DTHFGVFMVNLAK	M8:+15.99491	0.0000480000016978011	1496.17272949219	1494.74096679688	1.43099999427795
DTIAAGIEAR		0.000130000000353903	1016.9	1016.5	0.4
DTICIALADDTCEEPK	C4:+57.04 - C12:+57.04	0.0000110000000859145	1851.0	1850.9	0.1
DTIDLFVER		0.00179999996908009	1108.0927734375	1107.56799316406	0.523999989032745
DTLEVDAALIATGR		0.000000209999996059196	1444.77270507812	1444.7646484375	0.00810000021010637
DTLQIEDDEVEPWVVK		0.000989999971352518	1915.27270507812	1914.93395996094	0.33899998664856
DTLTGNPSSQSSSYANK		0.00000329999988935015	1756.3	1756.8	-0.5
DTNSPHAQEALR		0.0000000719999988518794	1339.79272460938	1338.64001464844	1.15299999713898
DTPLFLLQAEAELGPFIER		0.000000680000027841743	2160.25268554688	2159.13891601562	1.1139999628067
DTSGLLSPLTFSR		0.0000319999999192078	1394.07275390625	1393.73303222656	0.340000003576279
DTSNVANQLDR		0.00000869999985297909	1233.95275878906	1232.58703613281	1.36600005626678
DTSQDEAGTAAIK		0.000000170000006960436	1306.83276367188	1306.61303710938	0.219999998807907
DTTLIGAVEQMYTEMASR		0.000000000400000005340573	2016.93273925781	2015.94201660156	0.99099999666214
DTTLNGAVEQMYTEMASR		0.00000000000349999998601469	2016.95275878906	2016.90100097656	0.0520000010728836
DTTLNGSIEQMYTEMASR		0.000000000119999996051057	2046.73266601562	2046.91101074219	-0.178000003099442
DVAWAPNLGLPK		0.0000270000000455184	1281.41271972656	1280.69995117188	0.712999999523163
DVCTEAGMSAIR	C3:+57.02146	0.00870000012218952	1310.93273925781	1309.58801269531	1.34500002861023
DVDEINGCDIGVR	C8:+57.02146	0.00000249999993684469	1461.0126953125	1461.66394042969	-0.65200001001358
DVEDILQWGVPNNIDMIALSFVR		0.000000229999997714003	2644.88549804688	2644.34399414062	0.541000008583069
DVETDPVAQMER		0.00000000819999979029262	1390.97277832031	1389.63195800781	1.34099996089935
DVETDPVAQMER	M10:+15.99491	0.000110000000859145	1407.052734375	1405.626953125	1.42599999904633
DVGATLVICQWGFDDEANHLLMHR	C9:+57.02146	0.000760000024456531	2799.1455078125	2797.31909179688	1.82700002193451
DVGLAAALLGV		0.00549999997019768	999.3	998.6	0.7
DVGLAAALLR		0.000180000002728775	999.232727050781	998.599975585938	0.633000016212463
DVIFDDYLWK		0.000169999999343418	1314.13269042969	1313.64196777344	0.49099999666214
DVLSVAFSIDNR		0.00289999996311963	1337.0	1335.7	2022-03-01
DVLVVVDSQDYPLLLEFLK		0.0000230000005103648	2204.81274414062	2205.2060546875	-0.39300000667572
DVNAAVGTIK		0.00000460000001112348	988.552734375	987.546997070312	1.00499999523163
DVNGEPLGR		0.00920000020414591	957.2	956.5	0.8
DVPCETDQLSHVYTFVLRPDATYSILIDNVEK	C4:+57.02146	0.00000230000000556174	3739.01538085938	3737.8369140625	1.17799997329712
DVQEIFK		0.028999999165535	879.272705078125	878.461975097656	0.810000002384186
DVSMGSVPYDISNPMQLR		0.000429999985499308	2008.79272460938	2008.94702148438	-0.153999999165535
DVTHLFYVTWANR		0.000000000850000014818164	1621.67272949219	1621.81298828125	-0.140000000596046
DVVFEYPINEA		0.00100000004749745	1295.53271484375	1295.61596679688	-0.0829999968409538
DVVFEYPITEP		0.00000460000001112348	1309.61267089844	1308.63598632812	0.976000010967255
DVVFIATR		0.0219999998807907	920.07275390625	920.52001953125	-0.448000013828278
DVVLTVPAAFSR		0.000000170000006960436	1274.87268066406	1274.71105957031	0.162000000476837
DVVNLNDAIEEELKR		0.000419999996665865	1757.0126953125	1756.90795898438	0.104999996721745
DVVSLYQR		0.0120000001043081	979.612731933594	979.52099609375	0.0920000001788139
DVVTADVLTSR		0.00000830000044516055	1174.97277832031	1175.626953125	-0.653999984264374
DVVTVDALQSR		0.00000199999999495049	1203.95275878906	1202.63793945312	1.31500005722046
DVVTVDVLQSR		0.0000021000000742788	1230.83276367188	1230.6689453125	0.163000002503395
DVYAHWVPEENIITTNLWSAELSK		0.00150000001303852	2817.83544921875	2815.39404296875	2.44099998474121
DVYGGTGIGTGGHGHGDTHEK		0.0160000007599592	2052.08544921875	2051.9169921875	0.167999997735023
DWASASGAHR		0.0000170000002981396	1059.07275390625	1057.48095703125	1.59099996089935
DWLESQGHEYIVTDDK		0.00000000769999974892244	1934.75268554688	1934.876953125	-0.123999997973442
DWLESQGHEYIVTDDKEGPDCELEK	C21:+57.02146	0.000000730000010662479	2992.22534179688	2992.31591796875	-0.0900000035762787
DYCLQVVYR	C3:+57.02146	0.0149999996647239	1215.99267578125	1215.5830078125	0.409999996423721
DYIVVGSDSGR		0.00000439999985246686	1167.33276367188	1167.56396484375	-0.23199999332428
DYKPQASDGGAQQAPPESTPTK		0.00047999998787418	2272.7353515625	2273.06811523438	-0.333000004291534
DYLHPVGEHK		0.00109999999403954	1193.97277832031	1194.59094238281	-0.617999970912933
DYLHPVGEHKDEAQTLNDSAVVR		0.000000689999978931155	2593.76538085938	2593.26489257812	0.500999987125397
DYNVDMIPK	M6:+15.99491	0.0109999999403954	1111.11267089844	1110.51403808594	0.598999977111816
DYQDDKADVILK		0.0000290000007225899	1422.0927734375	1422.71203613281	-0.619000017642975
DYSIAIIR		0.0199999995529652	951.412719726562	950.531005859375	0.882000029087067
DYTTIVGDGSTQEAVEK		0.000000000021000000349769	1813.87268066406	1812.84997558594	1.02300000190735
DYTTIVGDGSTQEAVEKR		0.0000730000028852373	1970.51550292969	1968.95104980469	1.56400001049042
DYVDGNVKPF		0.000739999988581985	1154.0	1153.6	0.5
DYVDGNVKPFIK		0.00300000002607703	1395.2	1394.7	0.4
EAAEATMNSYK	M7:+15.99491	0.00999999977648258	1231.39270019531	1230.53100585938	0.861999988555908
EAAEATMNSYK		0.00000559999989491189	1214.67272949219	1214.53601074219	0.136999994516373
EAAENTLSAYK		0.0120000001043081	1198.0927734375	1196.57995605469	1.51300001144409
EAAESTLNAYK		0.00000109999996311672	1197.0126953125	1196.57995605469	0.43299999833107
EAAISYLEGVIEK		0.000000829999976303952	1421.71276855469	1421.75305175781	-0.0399999991059303
EAALGNIPTIAFCDTDSPMR	C13:+57.02146	0.000000000589999993305668	2178.03271484375	2179.01611328125	-0.984000027179718
EAAPAAAADEDDDDLDLFGDETEEEKK		0.0000120000004244503	2910.50537109375	2909.23291015625	1.27199995517731
EACFIALENASGDR	C3:+57.02146	0.0000140000001920271	1553.45275878906	1552.7060546875	0.745999991893768
EACWTISNITAGNK	C3:+57.02146	0.000000150000005305628	1564.97277832031	1564.74304199219	0.230000004172325
EADAADDDDDLDLFGDETEEEKK		0.00000439999985246686	2585.72534179688	2585.05395507812	0.671999990940094
EADGIIEYLK		0.000190000006114133	1151.25268554688	1150.59899902344	0.652999997138977
EADPLDSQVVTVAK		0.000000510000006670452	1471.15270996094	1471.76403808594	-0.611999988555908
EAEFFSFGTNDLTQMTFGYSR	M15:+15.99491	0.00000000000219999994784115	2465.19262695312	2464.07690429688	1.11600005626678
EAEFFSFGTNDLTQMTFGYSR		0.00000000000000869999991509217	2448.5126953125	2448.08203125	0.430999994277954
EAELFGGSPSASVEMSK		0.000000000005799999803352	1726.49267578125	1725.80004882812	0.691999971866608
EAEPMSIDSK	M5:+15.99491	0.00036000000545755	1122.61267089844	1122.4990234375	0.114000000059605
EAESQLATSGK		0.0000110000000859145	1122.07275390625	1120.54797363281	1.52400004863739
EAETIALSILK		0.0000110000000859145	1188.71276855469	1187.68896484375	1.02400004863739
EAFEYLINLR		0.0270000007003546	1267.29272460938	1267.6689453125	-0.375999987125397
EAFSAYGEVYEAR		0.000000260000007301642	1493.0927734375	1491.67504882812	1.41700005531311
EAFYIGPPTK		0.000269999989541247	1123.87268066406	1122.5830078125	1.28900003433228
EAGGIVESVGEGVTELKPGDK		0.000000159999999027605	2070.91284179688	2071.05590820312	-0.14300000667572
EAGVAFDYLESALQK		0.00000139999997372797	1641.31274414062	1640.81701660156	0.495999991893768
EAGVEVDPFGDLNTESER		0.000000000021000000349769	1963.73266601562	1963.88793945312	-0.156000003218651
EAGVTVVESPAK		0.00000550000004295725	1186.15270996094	1186.63195800781	-0.479000002145767
EAIEGTYIDK		0.000349999987520278	1137.69274902344	1138.56298828125	-0.870000004768372
EAIEGTYIDKK		0.000769999984186143	1266.27270507812	1266.65795898438	-0.384999990463257
EAIGNAGSAIGILSK		0.000709999992977828	1401.552734375	1400.77502441406	0.777999997138977
EAITQITTDAK		0.00000199999999495049	1191.11267089844	1190.626953125	0.486000001430511
EAKPFIEDGVHPQNLIR		0.00400000018998981	1962.50549316406	1963.0400390625	-0.535000026226044
EALAGADYMPEIIPGDEGVVEVAR		0.00000550000004295725	2503.04541015625	2501.22290039062	1.82200002670288
EALELTFGFPASELQSVIQK		0.00529999984428287	2207.5	2207.2	0.4
EALGSPGEFLLSDFSK		0.000000000979999970063261	1697.27270507812	1696.84301757812	0.428999990224838
EALGSSLLQFSMIPK	M12:+15.99491	0.000000110000001996013	1638.37268066406	1636.86206054688	1.5110000371933
EALGSSLLQFSMIPK		0.0000430000000051223	1620.79272460938	1620.86694335938	-0.0740000009536743
EALVAALTAK		0.00870000012218952	987.252746582031	986.588012695312	0.663999974727631
EALVFANGCGALVVTK	C9:+57.02146	0.00000000199999994343614	1650.0126953125	1648.873046875	1.13999998569489
EAMVAAER		0.0020000000949949	875.712707519531	876.424987792969	-0.712000012397766
EANLLFCVR	C7:+57.02146	0.0000829999989946373	1122.83276367188	1121.57800292969	1.25499999523163
EANNFLWPFK		0.0052000000141561	1267.15270996094	1265.63195800781	1.52100002765656
EAPAGEKPKLVK		0.0120000001043081	1266.49267578125	1266.74194335938	-0.248999997973442
EAQQQVQQQQGPQSVPFLHSQQAQR		0.0000720000025467016	2876.5	2875.4	2022-01-01
EAQQQVQQQQGR		0.000061999999161344	1428.2	1427.7	0.5
EASEEGLISSSQMVK		0.000000000149999998533268	1594.87268066406	1594.76293945312	0.108999997377396
EASFLIQIK		0.00879999995231628	1049.39270019531	1048.60400390625	0.788999974727631
EASILTETTSQK		0.00219999998807907	1309.13269042969	1307.6689453125	1.46300005912781
EASIYTGITIAEYFR		0.000000000170000000188075	1734.99267578125	1733.875	1.11800003051758
EASSSGPQGASGSAAPYGGQSSGAVGSNPTQGAEFEAK		0.00000000219999995998421	3484.79541015625	3483.55395507812	1.24199998378754
EAVAPYERPALSK		0.00279999990016222	1430.85278320312	1430.76403808594	0.0879999995231628
EAVSTVINLLGMQPCEGTEVVAANSR	C15:+57.02146 - M12:+15.99491	0.0219999998807907	2761.88549804688	2761.35009765625	0.53600001335144
EAVSTVINLLGMQPCEGTEVVAANSR	C15:+57.02146	0.00999999977648258	2746.435546875	2745.35498046875	1.08000004291534
EAVYETLLNYGVQYDHTWIYDK		0.00389999989420176	2721.83544921875	2720.2880859375	1.54700005054474
EAYGIFACNGILFNHESPR	C8:+57.02146	0.000850000011269003	2196.08544921875	2195.03393554688	1.05099999904633
EAYLSAEEFEGVLGMTK		0.0000920000020414591	1873.35278320312	1873.88903808594	-0.537000000476837
EAYSNYNDLDLGVGSATYEEASVWGER		0.0000000409999998396415	2996.51538085938	2995.32299804688	1.19200003147125
ECHCEAIQEVAR	C2:+57.04 - C4:+57.04	0.0000090000003183377	1502.1	1501.7	0.4
ECIGSLCYDFSDMETFLNK	C2:+57.02146 - C7:+57.02146	0.000119999996968545	2328.4326171875	2328.98291015625	-0.550000011920929
ECIGSLCYDFSDMETFLNKK	C2:+57.02146 - C7:+57.02146	0.025000000372529	2459.3955078125	2457.07788085938	2.31800007820129
ECILSGLLSVDGLK	C2:+57.02146	0.0000000027000000013544	1505.25268554688	1503.80895996094	1.44400000572205
ECPNSYVFIVDMPGLK	C2:+57.02146 - M12:+15.99491	0.000000000539999989168649	1885.11267089844	1884.88696289062	0.224999994039536
ECPNSYVFIVDMPGLK	C2:+57.02146	0.0000000018999999351621	1870.0126953125	1868.89294433594	1.12000000476837
ECQCEAVQEVAR	C2:+57.02146 - C4:+57.02146	0.0000013000000080865	1478.79272460938	1478.63696289062	0.156000003218651
ECTTPQQCYIELSK	C2:+57.02146 - C8:+57.02146	0.0000000949999972021942	1756.83276367188	1756.78796386719	0.0439999997615814
EDAANITEEDLLQIPR		0.00000000330000005099862	1827.13269042969	1826.91296386719	0.218999996781349
EDATVSIVHSR	E1:-18.01056	0.00219999998807907	1196.21276855469	1195.60705566406	0.606000006198883
EDFGTEGR		0.0270000007003546	911.972717285156	910.390991210938	1.58200001716614
EDFINELIR		0.000669999979436398	1149.27270507812	1148.59497070312	0.677999973297119
EDFPQLQFEAAWALTNIASGTSEHTK		0.0109999999403954	2891.99536132812	2891.38500976562	0.610000014305115
EDGPSIAVVGVTGAVGQEFLSVLSDR		0.000000000489999985031631	2603.96533203125	2602.3359375	1.62899994850159
EDGQEYAQVLR		0.000289999996311963	1307.29272460938	1307.623046875	-0.330000013113022
EDIHPNEQDEVSQTLLETFK		0.0000209999998332933	2374.01538085938	2372.1259765625	1.88999998569489
EDKVFITVVLADTK		0.0230000000447035	1579.61547851562	1577.87902832031	1.73699998855591
EDLECSHYMK	C5:+57.02146	0.00036000000545755	1312.99267578125	1311.53503417969	1.45799994468689
EDLPSCSIVMK	C6:+57.02146	0.000929999980144203	1278.552734375	1278.60705566406	-0.0549999997019768
EDLTFEEGVK		0.0019000000320375	1167.13269042969	1166.55798339844	0.574999988079071
EDLTGIVLR		0.0179999992251396	1016.27270507812	1015.57897949219	0.694000005722046
EDLTGVVLFMGQVIDPR		0.00000749999981053406	1889.41271972656	1888.98400878906	0.428999990224838
EDNDAVILAVGSTKPR		0.00139999995008111	1686.11547851562	1684.88696289062	1.22899997234344
EDQLEYLEER		0.000369999994290993	1324.1	1323.6	0.5
EDQSPVLIVQNTNGLK		0.0000159999999596039	1754.8	1754.9	-0.1
EDSFIFTVESTGAVK		0.000000750000026528141	1629.71276855469	1629.80102539062	-0.0879999995231628
EDSPPCDVPGFENSK	C6:+57.02146	0.00052000000141561	1678.69274902344	1677.70703125	0.986000001430511
EDTPVVSGGIPGGYGGAR		0.00000610000006417977	1689.77270507812	1688.82397460938	0.948000013828278
EDTSPCIFGSVEK	C6:+57.02146	0.000000139999997372797	1469.67272949219	1468.66296386719	1.00999999046326
EDVPVVSGGIPGGYGGGGR		0.000000790000001416047	1730.27270507812	1729.85095214844	0.421999990940094
EDVPVVSGGIPGGYGGGGRGGFGGGAAR		0.0000890000010258518	2460.95556640625	2460.20190429688	0.754000008106232
EEANGGEVPSAALEELNEK		0.00000160000001869776	1985.67272949219	1985.93005371094	-0.257999986410141
EEAPKPAAAEEEEAPKPKPK		0.00130000000353903	2146.70556640625	2146.10302734375	0.601999998092651
EEDEIGGNEEIIYK		0.00000169999998433923	1638.83276367188	1637.75500488281	1.07799994945526
EEEGDVEEVDEEK		0.0000013000000080865	1535.552734375	1535.6240234375	-0.0710000023245811
EEEGDVEEVDEEKEK		0.0189999993890524	1792.71276855469	1792.76098632812	-0.0480000004172325
EEEGDVEEVDEEKEKEEK		0.0007999999797903	2180.42553710938	2178.94091796875	1.48399996757507
EEEQYSFVLLSGHR		0.000000200000002337219	1694.17272949219	1693.81799316406	0.354000002145767
EEFLIQASPSDPENFPFIVLGNK		0.00329999998211861	2591.69555664062	2591.30297851562	0.391999989748001
EEGLEVYEDMILGR		0.00000139999997372797	1652.0927734375	1652.78405761719	-0.690999984741211
EEIYDPLATPDVDR		0.00000659999977870029	1632.39270019531	1632.77600097656	-0.382999986410141
EELLVALQEAER		0.000130000000353903	1399.49267578125	1399.74304199219	-0.25
EELYSLVTVAEIPAEGLK		0.000110000000859145	1961.89270019531	1961.04797363281	0.845000028610229
EEQEWEQYHPGQQR		0.0130000002682209	1844.2	1843.8	0.4
EETVTADEITAYGVPLSRPISEILK		0.000600000028498471	2732.69555664062	2731.43994140625	1.25499999523163
EEVFGPVLCVK	C9:+57.02146	0.00000120000004244503	1276.45275878906	1276.66101074219	-0.208000004291534
EEVGLNLQTAGSEVLGLAAK		0.0000000000014999999940063	2000.43273925781	1999.07104492188	1.36199998855591
EEVHQILQQEGLGPS		0.0000740000032237731	1664.052734375	1663.82897949219	0.224000006914139
EEVKVEVEDDR		0.00000240000008489005	1346.03271484375	1346.64404296875	-0.611000001430511
EEVKVEVEDGR		0.000660000019706786	1288.91271972656	1288.63793945312	0.273999989032745
EEVKVEVEEGR	E1:-18.01056	0.0000629999994998798	1284.87268066406	1284.64294433594	0.229000002145767
EEVKVEVEEGR		0.0000650000001769513	1303.95275878906	1302.65405273438	1.29900002479553
EEWTLLCDTLAAR	C7:+57.02146	0.00000320000003739551	1578.97277832031	1577.76293945312	1.20899999141693
EFAPSIPEK		0.00109999999403954	1017.59271240234	1017.52600097656	0.0670000016689301
EFCSVFIGSTNVGNEVVTR	C3:+57.02146	0.00000000000045000000904391	2115.27270507812	2115.01806640625	0.254999995231628
EFEAALVANEVNNFVK		0.00000139999997372797	1794.49267578125	1793.90698242188	0.584999978542328
EFGNGNQSVQFSK		0.00000160000001869776	1441.73266601562	1441.67102050781	0.061999998986721
EFGNGSQSVQFSK		0.0000670000008540228	1415.97277832031	1414.66003417969	1.31299996376038
EFGVSSVNLWSK		0.000669999979436398	1353.21276855469	1352.68505859375	0.527999997138977
EFIPDPEDKKPEGYDDIPK		0.00419999985024333	2232.41552734375	2232.07104492188	0.34400001168251
EFSFTETGLDQYAIAK		0.0000000000014999999940063	1821.0126953125	1819.875	1.13699996471405
EFVASADVPFEVDGSEAGLLK		0.00000000859999982338877	2179.99267578125	2180.07592773438	-0.0829999968409538
EGAADPTFLYFGPGLK		0.000720000010915101	1684.0927734375	1682.84301757812	1.25
EGAESMAGQAK		0.0000209999998332933	1078.85278320312	1078.48400878906	0.368999987840652
EGALAEENMR		0.00289999996311963	1121.0126953125	1119.51000976562	1.50199997425079
EGASFCTQDCFK	C6:+57.02146 - C10:+57.02146	0.00549999997019768	1450.17272949219	1449.57800292969	0.595000028610229
EGATIALTYVK		0.00000390000013794634	1165.41271972656	1165.64697265625	-0.233999997377396
EGATVALTFVK		0.000000639999996110419	1135.5927734375	1135.63598632812	-0.0430000014603138
EGDATPFTDVTVDNISR		0.000000150000005305628	1838.0927734375	1836.86096191406	1.23099994659424
EGDEVALVQSGR		0.0000230000005103648	1259.97277832031	1259.623046875	0.349999994039536
EGDIIAIPAGAVYWTYNDR		0.0000000000260000007634709	2124.2	2124.0	0.2
EGDILALPAGAVH		0.00015999999595806	1263.13269042969	1262.67395019531	0.458000004291534
EGDMGGDYANVK	M4:+15.99491	0.0109999999403954	1271.85278320312	1271.52099609375	0.331000000238419
EGDMGGDYANVK		0.0000159999999596039	1255.85278320312	1255.52600097656	0.32600000500679
EGDMIIIPAGAAH	M4:+15.99491	0.000000660000011976081	1310.95275878906	1310.64099121094	0.310999989509583
EGDMIIIPAGAAH		0.0000159999999596039	1294.57275390625	1294.64599609375	-0.0740000009536743
EGDMIIIPAGAAHWM		0.0000560000007681083	1611.33276367188	1611.76599121094	-0.43299999833107
EGDVVAIPTGTAH		0.000790000020060688	1267.5	1266.6	0.8
EGDWVCAEVPPAVADR	C6:+57.02146	0.0000000199999998784506	1771.99267578125	1770.81201171875	1.18099999427795
EGEEAEAATEEAK		0.000000370000009297655	1363.11267089844	1363.58605957031	-0.474000006914139
EGEEAEAATEEAKK		0.0000639999998384155	1491.11267089844	1491.68103027344	-0.569000005722046
EGEEAEGATEEAK		0.000380000012228265	1349.47277832031	1349.57104492188	-0.0979999974370003
EGEGWDTPDSGDEVEVHYTGTLVDGTK		0.000000309999990122378	2895.47534179688	2893.26489257812	2.21000003814697
EGELASQYR		0.000929999980144203	1052.97277832031	1052.5009765625	0.472000002861023
EGELVFGVAH		0.00810000021010637	1057.95275878906	1057.53198242188	0.421000003814697
EGELVFGVAHIFASFNDTFIHVTDLSGR		0.00000000012999999687846	3079.70556640625	3078.53198242188	1.17299997806549
EGEPVVIAPSVSNDEAR		0.000000360000001364824	1769.17272949219	1768.87194824219	0.300999999046326
EGEWISLNGSTGEVILGK		0.000000000900000018955183	1889.0927734375	1888.96594238281	0.127000004053116
EGFEGQISGK		0.00000190000002930901	1052.03271484375	1051.50598144531	0.52700001001358
EGFILLQFAPAAGVR		0.0000629999994998798	1590.552734375	1588.88500976562	1.66799998283386
EGFYPWIDQVAPTLVPLLK		0.000000430000000051223	2185.97265625	2186.18994140625	-0.216999992728233
EGGTSIEDLAEKYPDMIIK		0.00620000017806888	2110.01538085938	2109.0419921875	0.97299998998642
EGHEITISTDYTIK		0.0140000004321337	1606.93273925781	1606.79602050781	0.136000007390976
EGINVEEAFQVIAK		0.000000689999978931155	1547.03271484375	1546.81201171875	0.221000000834465
EGLEQFTATDGYDYTGGSNVLK		0.00000000012999999687846	2365.99267578125	2365.0830078125	0.908999979496002
EGLKLEDETEEEK		0.000130000000353903	1548.29272460938	1548.72802734375	-0.435000002384186
EGLKLEDETEEEKK		0.000780000002123415	1676.57543945312	1676.82299804688	-0.246999993920326
EGLKLEETEDEK		0.000530000019352883	1419.67272949219	1419.68505859375	-0.0130000002682209
EGLLVGISSGAAAAAAIK		0.0000000000130000003817354	1599.5927734375	1598.91198730469	0.680999994277954
EGLSFIETSALEAVNVEK		0.00036000000545755	1936.21276855469	1935.99096679688	0.221000000834465
EGLVLLADEVYQENIYVPEK		0.000000130000003650821	2323.15283203125	2321.19189453125	1.96099996566772
EGLVSDAIESFIR		0.00000150000005305628	1435.91271972656	1435.74304199219	0.170000001788139
EGMTKEEAEQLVVK		0.00000279999994745594	1590.27270507812	1590.80505371094	-0.532000005245209
EGNFDIVGNNFPVFFTR		0.00000139999997372797	1972.81274414062	1972.9560546875	-0.14300000667572
EGNLVSNVGK		0.00209999992512167	1016.552734375	1016.53802490234	0.0149999996647239
EGQDYAAVAGGNK		0.00000199999999495049	1279.69274902344	1279.59204101562	0.101000003516674
EGQHLSEDELQLLCEYVK	C14:+57.02146	0.00600000005215406	2191.49536132812	2190.0390625	1.45700001716614
EGQNDIYYITGESK		0.0000000075999997406484	1617.91271972656	1616.74401855469	1.16799998283386
EGQSDIFYITGESK		0.000000989999989542412	1574.79272460938	1573.73803710938	1.05400002002716
EGQVVVIPQNFAVIK		0.00000300000010611257	1640.4	1640.9	-0.5
EGQVVVIPQNFAVIK	E1:-18.01056	0.0015999999595806	1623.4	1622.9	0.5
EGQVVVIPQNFAVIKRAGEQGSR		0.00139999995008111	2481.71533203125	2482.35302734375	-0.637000024318695
EGSAIINTTSVDAYLGNPQLLDYSSTK		0.0000000000180000007954373	2858.185546875	2857.41088867188	0.774999976158142
EGSGLDEEEVSR		0.00480000022798777	1306.89270019531	1306.57604980469	0.31700000166893
EGSSIINTTSVNAYK		0.00000056999999742402	1584.03271484375	1583.7919921875	0.24099999666214
EGTDTSQGKPQLVSNINACMAVADVVR	C19:+57.02146	0.000000000999999971718069	2862.53540039062	2860.39306640625	2.14199995994568
EGTDTSQGKPQLVSNINACMAVADVVR	C19:+57.02146 - M20:+15.99491	0.0000000379999995914204	2877.8955078125	2876.38793945312	1.50699996948242
EGTVTMIPGR	M6:+15.99491	0.0109999999403954	1076.69274902344	1076.541015625	0.151999995112419
EGTVTMIPGR		0.000760000024456531	1060.35278320312	1060.54602050781	-0.193000003695488
EGVHNFFATFIEVLR		0.000569999974686652	1780.58544921875	1778.92297363281	1.66299998760223
EGVIQHSTINNLAIGR		0.00000219999992623343	1722.89270019531	1721.93005371094	0.962999999523163
EGVITISDGK		0.00130000000353903	1018.73272705078	1018.5419921875	0.190999999642372
EGVMVAADSR	M4:+15.99491	0.00044000000343658	1050.87268066406	1050.48901367188	0.38400000333786
EGVMVAADSR		0.0015999999595806	1035.73266601562	1034.49401855469	1.2389999628067
EGVTTAISHGLWLNIPDYDAPTQLVKPLER		0.0000519999994139653	3333.1455078125	3333.748046875	-0.602999985218048
EGVTTAISHGLWLNIPDYDAPTQLVKPR		0.000000459999995428007	3091.46533203125	3091.6220703125	-0.156000003218651
EGVVLSPGSGSISPIK		0.00000380000005861802	1526.5126953125	1526.84301757812	-0.330000013113022
EGYVLTCVSYPTSDCVIHTHK	C7:+57.02146 - C15:+57.02146	0.025000000372529	2465.935546875	2466.14306640625	-0.208000004291534
EHAAAVLAGLMK		0.00000770000042393804	1211.95275878906	1210.66198730469	1.29100000858307
EHALLAFTLGVK		0.000000012000000104706	1299.2	1298.7	0.4
EHAPSIIFMDEIDSIGSAR	M9:+15.99491	0.00359999993816018	2104.49536132812	2104.001953125	0.493000000715256
EHAPSIIFMDEIDSIGSAR		0.0000000850000034802179	2087.79272460938	2088.00708007812	-0.214000001549721
EHAPVALGAAGAVAVVAESYAR		0.0000580000014451798	2109.53540039062	2109.10888671875	0.425999999046326
EHFASYPDQVIVTK		0.000000020999999961191	1633.95275878906	1633.82202148438	0.129999995231628
EHGAPDDEIR		0.00529999984428287	1140.41540527344	1138.51293945312	1.90299999713898
EHGINFIGPNPDSIR		0.0000170000002981396	1666.552734375	1665.8349609375	0.717999994754791
EHIAAYGEGNER		0.000000839999984236783	1346.11267089844	1345.61401367188	0.499000012874603
EHIVAYGDGNER		0.0000249999993684469	1360.81274414062	1359.62902832031	1.18400001525879
EHQIVDQILPSLK		0.00760000012814999	1521.20544433594	1519.84802246094	1.35699999332428
EHQIVDQILPSLKDEVMK	M17:+15.99491	0.00230000005103648	2140.13549804688	2138.11694335938	2.01900005340576
EIAEAFLGTTIK		0.0000000027000000013544	1293.15270996094	1292.7099609375	0.442999988794327
EIAEAFLGTTVK		0.0000430000000051223	1278.6	1278.7	-0.1
EIAEAYLGTTIK		0.00000139999997372797	1309.0	1308.7	0.2
EIAETTGVILDPVYSGK		0.000000000740000005716723	1792.5927734375	1791.93798828125	0.654999971389771
EIDDADQLVEAIK		0.00000339999996867846	1460.35278320312	1458.73303222656	1.62000000476837
EIDGLESNGVSCK	C12:+57.02146	0.0000000639999981899564	1407.79272460938	1407.64196777344	0.150000005960464
EIDIGVPDEVGR		0.0000720000025467016	1300.07275390625	1298.65905761719	1.41400003433228
EIDLVDPVENIGAK		0.0000092999998742016	1511.37268066406	1511.79602050781	-0.423000007867813
EIDLYSTNQDCIK	C11:+57.02146	0.0000249999993684469	1598.69274902344	1598.73706054688	-0.0439999997615814
EIECKPSVQSESVPR	C4:+57.02146	0.000000510000006670452	1744.5927734375	1744.85400390625	-0.261000007390976
EIEGGVLLESQAVLVASK		0.000000200000002337219	1843.0126953125	1842.02197265625	0.990000009536743
EIESLLFSPQR		0.00109999999403954	1318.49267578125	1318.70104980469	-0.208000004291534
EIEVDEDPAEAK		0.00014000000373926	1345.07275390625	1344.61694335938	0.456000000238419
EIEVEELLDVSEEIIQDA		0.00000230000000556174	2074.19262695312	2073.01293945312	1.17999994754791
EIGNLTFDKDDPLAVEFVTAAANIR		0.00139999995008111	2720.60546875	2719.39404296875	1.21099996566772
EIIAEEEASFGR		0.0000450000006821938	1350.87268066406	1350.65405273438	0.218999996781349
EIIQPTVVDPASFLVWK		0.0000199999994947575	1942.97277832031	1942.06896972656	0.903999984264374
EIKDILVR	E1:-18.01056	0.00999999977648258	968.172729492188	967.593994140625	0.578999996185303
EILEANNVQSSGSDDTVVCR	C19:+57.02146	0.0000000000000489999988013187	2193.11279296875	2193.00903320312	0.103000000119209
EILGTCVSVGCTVDGK	C6:+57.02146 - C11:+57.02146	0.00000000129999999654018	1695.97277832031	1694.80895996094	1.16400003433228
EILHIQGGQCGNQIGAK	C10:+57.02146	0.0000017999999499807	1823.052734375	1822.92297363281	0.12899999320507
EILIDESNVQPVK		0.000097999996796716	1484.43273925781	1483.80102539062	0.632000029087067
EILLEYSR		0.00650000013411045	1023.11273193359	1022.55200195312	0.560999989509583
EILMGESNVQPVK	M4:+15.99491	0.0000360000012733508	1460.15270996094	1459.74694824219	0.40599998831749
EILMGESNVQPVK		0.0000110000000859145	1444.99267578125	1443.751953125	1.24100005626678
EIMDLPLVQNLLNNPDIMRNMMMK		0.0160000007599592	2873.72534179688	2873.42211914062	0.303999990224838
EIMEELEQHSQSADTTVSQWATEALSGIK		0.0000299999992421363	3218.99536132812	3218.51611328125	0.479000002145767
EIMVTQAQTCDLK	C10:+57.02146	0.0000860000000102445	1535.91271972656	1536.73999023438	-0.827000021934509
EIPDGWMGLDIGPDSIK		0.00179999996908009	1841.97277832031	1842.89501953125	-0.921999990940094
EIPSLQLINQTLSYAR		0.00000000670000011027128	1846.31274414062	1846.00695800781	0.305000007152557
EIQSEHDELEAK		0.000130000000353903	1428.03271484375	1427.6650390625	0.367000013589859
EISDDEDEEPK		0.00920000020414591	1305.71276855469	1305.53295898438	0.179000005125999
EITALAPSSMK	M10:+15.99	0.0044999998062849	1163.5	1163.6	-0.1
EITALAPSSMK		0.0189999993890524	1148.8	1147.6	2022-02-01
EITISTDYTIK		0.000850000011269003	1284.71276855469	1283.67297363281	1.03900003433228
EITISTDYTIKGDEETISMSYK	M19:+15.99491	0.025000000372529	2540.90551757812	2540.19604492188	0.708999991416931
EITPPQIPEDLNTAIK		0.000509999983478338	1779.33276367188	1778.95397949219	0.379000008106232
EIVFKEPR		0.00740000000223517	1017.25274658203	1017.57299804688	-0.319999992847443
EKIDELDAAK		0.0199999995529652	1131.99267578125	1131.58996582031	0.402999997138977
EKKEEEGDVEEVDEEKEK		0.000429999985499308	2178.74536132812	2177.99389648438	0.751999974250793
EKLENELNAYR		0.00179999996908009	1378.23266601562	1378.69702148438	-0.46399998664856
EKLGPIDSYFEKLGDAMVTWIDAWDELNPSTDGATTAK	E1:-18.01056	0.0000920000020414591	4166.99560546875	4166.99072265625	0.00469999993219972
EKLVEAIEELKLDTLVMGSR	M17:+15.99491	0.0000249999993684469	2290.19555664062	2289.23706054688	0.958000004291534
EKPSIGTVIAVGPGPLNEEGNR		0.000000520000014603283	2235.8955078125	2234.17797851562	1.71700000762939
EKPSTGTVIAVGPGPLDEDGSR		0.000269999989541247	2183.42553710938	2182.09912109375	1.32599997520447
ELAEDGYSGVEVR		0.000000000810000011508549	1423.87268066406	1423.67004394531	0.202000007033348
ELAGQTDVDGFLVGGASLKPEFIDIIK		0.0120000001043081	2833.10546875	2832.5029296875	0.601999998092651
ELALGLASQTVLGAASMATQTGK		0.0000000140000002701868	2219.66552734375	2218.17504882812	1.49000000953674
ELANLVVVAGYNDVK		0.0000140000001920271	1603.75268554688	1603.86901855469	-0.116999998688698
ELAPYDPDWYYIR		0.000209999998332933	1700.71276855469	1700.79602050781	-0.0829999968409538
ELCEHHSQLSVALDVLSSLPSVNSLGR	C3:+57.02146	0.00899999961256981	2949.83544921875	2947.4951171875	2.34100008010864
ELDIPGELYER		0.00719999987632036	1334.23266601562	1333.66394042969	0.569000005722046
ELDISNNQIHELPATFGR		0.0109999999403954	2054.3955078125	2054.03100585938	0.365000009536743
ELDLDTATVK		0.0120000001043081	1103.93273925781	1104.57897949219	-0.646000027656555
ELDLSSPEVVTK		0.00000670000008540228	1317.85278320312	1316.69494628906	1.15799999237061
ELDNLQTANFDQK		0.00015999999595806	1535.3	1535.7	-0.4
ELDNVPWLSLPFK		0.0000379999983124435	1558.35278320312	1557.83203125	0.521000027656555
ELDVPGEIYER		0.000289999996311963	1319.91271972656	1319.64794921875	0.264999985694885
ELDYEFVNVNMSNK		0.0000000399999997569012	1703.07275390625	1701.77905273438	1.29299998283386
ELDYLVGAVSNPK		0.0000090000003183377	1404.23266601562	1404.73706054688	-0.504999995231628
ELEALITDNQIQAR		0.00000320000003739551	1614.07275390625	1613.84997558594	0.223000004887581
ELEGVCNPIIAK	C6:+57.02146	0.000000470000003360838	1343.19274902344	1342.70397949219	0.488999992609024
ELENVCNPIIAK	C6:+57.02146	0.00044000000343658	1401.03271484375	1399.72497558594	1.307000041008
ELEQQEYYSPELAEK		0.000000000450000009477591	1856.19274902344	1855.85998535156	0.333000004291534
ELFAPFGTITSCK	C12:+57.02146	0.00000780000027589267	1471.31274414062	1470.72998046875	0.583000004291534
ELFETDSVYDTEK		0.0000017999999499807	1575.85278320312	1575.70703125	0.145999997854233
ELFGIDLVSR		0.000119999996968545	1148.75268554688	1148.63098144531	0.120999999344349
ELFSSFGTITSCK	C12:+57.02146	0.00120000005699694	1478.552734375	1476.70397949219	1.84800004959106
ELGAPYDILAQTK		0.000000400000004674439	1420.47277832031	1418.75305175781	1.72000002861023
ELGEWGLDNYLSVK		0.0000000260000003748928	1623.37268066406	1622.80603027344	0.565999984741211
ELGIGIVAYSPLGR		0.000720000010915101	1446.39270019531	1444.81604003906	1.57599997520447
ELGLYLDVSR		0.0000750000035623088	1164.71276855469	1164.6259765625	0.0860000029206276
ELIHDFYSSHYASCLDYLGNLK	C14:+57.02146	0.000000909999982923182	2645.96533203125	2645.23388671875	0.731000006198883
ELISNSSDALDK		0.000260000000707805	1292.5	1291.6	0.9
ELLKNECPHIVVGTPGR	C7:+57.02146	0.000190000006114133	1920.74548339844	1919.01696777344	1.72800004482269
ELLLDFYVSSGK		0.00000499999987368938	1370.052734375	1370.72094726562	-0.667999982833862
ELLLLDVTPLSLGIETLGGIFTK		0.00000000000000100000000362749	2443.83276367188	2442.41088867188	1.42200005054474
ELLSSYEFPGDDIPIISGSALLALEALTENPK		0.000000510000006670452	3403.19555664062	3402.75708007812	0.437999993562698
ELMDEMAVVATEQYR		0.00209999992512167	1786.3154296875	1784.81994628906	1.49600005149841
ELMDNLVSLIYK	M3:+15.99491	0.00270000007003546	1455.41271972656	1453.76098632812	1.65199995040894
ELMDNLVSLIYK		0.00130000000353903	1438.25268554688	1437.76599121094	0.486999988555908
ELMDQMAVVATEQYR		0.0000000000580000006356052	1784.91271972656	1783.83605957031	1.07700002193451
ELNDVFWR		0.00209999992512167	1079.49267578125	1078.53198242188	0.961000025272369
ELPDQAFSLVAEEDSGDLR		0.0000000000900000005077395	2091.21264648438	2090.98803710938	0.224999994039536
ELPIPEHMDIFHLTR		0.0160000007599592	1848.74548339844	1847.94799804688	0.797999978065491
ELPSQSPAPDEVPASSSLIK		0.000539999979082495	2052.65551757812	2052.05004882812	0.605000019073486
ELQDEGFDVQTAGYGLMATYHAK		0.00310000008903444	2544.685546875	2544.17211914062	0.513999998569489
ELQETVQYPVEHPEK		0.00669999979436398	1825.9	1825.9	-0.0
ELQNNPDMWLQVVHILSNTQSLNTK		0.000035000000934815	2923.525390625	2922.47802734375	1.04700005054474
ELSETDSVYDSEK		0.000000549999981558358	1501.23266601562	1501.65405273438	-0.421999990940094
ELSETDSVYDTEK		0.00000120000004244503	1516.83276367188	1515.67004394531	1.16299998760223
ELSPASLLTELNDIGGR		0.0000000179999997129698	1785.53271484375	1784.93896484375	0.592999994754791
ELSPASLLTELNDVGGR		0.0000140000001920271	1770.49267578125	1770.92395019531	-0.430999994277954
ELSPSADEVIIVTSSLMK		0.00860000029206276	1919.15270996094	1919.00500488281	0.148000001907349
ELSPSSDEVIIVTSSLMK		0.00000329999988935015	1936.15270996094	1935	1.15299999713898
ELTEAAQAAYYR		0.000000061000001494449	1387.03271484375	1385.67004394531	1.36300003528595
ELTGGIYFGKPR		0.000169999999343418	1337.31274414062	1337.72204589844	-0.409000009298325
ELVDHILTPLQGVHLLVASTR		0.0000590000017837156	2313.38549804688	2311.31396484375	2.07200002670288
ELVDVEQYIMAK		0.00000450000015916885	1439.21276855469	1437.72998046875	1.48300004005432
ELVDVVQVGGGDAMEE		0.00000329999988935015	1647.79272460938	1646.75805664062	1.0349999666214
ELVELPLR		0.0179999992251396	968.632751464844	968.578002929688	0.0549999997019768
ELVENCEILER	C6:+57.04	0.000899999984540045	1403.5	1403.7	-0.3
ELVFKEDGQEYAQVLR		0.000289999996311963	1923.98547363281	1923.9814453125	0.00400000018998981
ELVNAPANVLTPEVLAAEAEK		0.0000000639999981899564	2179.052734375	2178.166015625	0.887000024318695
ELVQNLMVLR		0.000289999996311963	1214.77270507812	1214.69299316406	0.0799999982118607
ELVQNLMVLR	M7:+15.99491	0.0000230000005103648	1231.0927734375	1230.68798828125	0.405000001192093
ELVSNASDALDK		0.00000390000013794634	1262.0126953125	1261.626953125	0.384999990463257
ELWATGWLHNK		0.000569999974686652	1355.41271972656	1354.69104003906	0.722000002861023
ELYPAVEIDTTQPPYVFK		0.0000120000004244503	2110.21264648438	2110.07495117188	0.137999996542931
EMASVLLSTLHIEIFSTR	M2:+15.99491	0.00669999979436398	2064.50537109375	2063.0849609375	1.4210000038147
EMEGPYIDYFSNQVK		0.00230000005103648	1820.19274902344	1819.82104492188	0.372000008821487
EMGASLGDPSKPLLLSVR		0.00000000419999990342035	1870.0126953125	1870.0107421875	0.0020000000949949
EMIVDASEDMNADLLVVGSR		0.025000000372529	2165.75537109375	2164.02587890625	1.72899997234344
EMLAGASLMDEATR	M2:+15.99491	0.00000169999998433923	1511.31274414062	1510.68798828125	0.625
EMLAGASLMDEATR	M2:+15.99491 - M9:+15.99491 - E1:-18.01056	0.000509999983478338	1509.57275390625	1508.67199707031	0.899999976158142
EMQIQNPTAIMIAR		0.00219999998807907	1615.31274414062	1615.82995605469	-0.517000019550323
EMQIQNPTAIMIAR	M2:+15.99491 - M11:+15.99491	0.000000260000007301642	1647.97277832031	1647.81994628906	0.152999997138977
EMQIQNPTAIMIAR	M2:+15.99491	0.000000419999992118392	1632.0126953125	1631.82495117188	0.187999993562698
EMVINVEYNQLDPLLR	M2:+15.99491	0.0000000159999995474891	1962.11267089844	1962.0009765625	0.112000003457069
EMVINVEYNQLDPLLR		0.0000000759999991828408	1946.35278320312	1946.00598144531	0.347000002861023
ENDLDVHGLFNDYVPNPVLVIIDVQPK		0.00015999999595806	3063.32543945312	3062.583984375	0.741999983787537
ENGVQLGLYLSPWDR		0.0000720000025467016	1747.25268554688	1746.88098144531	0.370999991893768
ENIDNPSHADFVNPQ		0.00579999992623925	1697.6	1696.8	0.8
ENIDNPSHADFVNPQAGR		0.000130000000353903	1980.8	1980.9	-0.1
ENIDNPSHADFVNPQAGR	E1:-18.01056	0.00340000004507601	1963.4	1962.9	0.5
ENLAGEGIVLHSMVK		0.00000169999998433923	1596.97277832031	1596.84204101562	0.130999997258186
ENLSPEEAADEYEQR		0.0000000130000001874464	1779.85278320312	1779.76696777344	0.0860000029206276
ENMHVFNWVIPDQDFNVLSNISDQER	M3:+15.99491	0.00000139999997372797	3163.13549804688	3162.458984375	0.675999999046326
ENMHVFNWVIPDQDFNVLSNISDQER		0.0000000199999998784506	3146.69555664062	3146.46411132812	0.231000006198883
ENPVTEVEEKEPEEK		0.028999999165535	1786.01550292969	1785.83898925781	0.175999999046326
ENQNTSTPPLK		0.0219999998807907	1230.052734375	1228.61694335938	1.43499994277954
EPDLLELFRPFGSVSR		0.00139999995008111	1863.47546386719	1861.98095703125	1.49399995803833
EPDSMFIPQYLDSSLILFVER		0.00023999999393709	2498.81274414062	2499.248046875	-0.435000002384186
EPGITFLAAK		0.017000000923872	1047.3	1046.6	0.7
EPIPVTQLVR		0.000419999996665865	1152.0126953125	1151.67895507812	0.333999991416931
EPLLNGVAPGAQVVSCK	C16:+57.02146	0.000000000659999999097494	1739.99267578125	1738.916015625	1.07700002193451
EPMVIGHECAGVIEEVGSEVK	C9:+57.02146	0.00999999977648258	2271.05541992188	2269.083984375	1.97099995613098
EPVPFFLPPISSNQLGLEAAVEETAK		0.0000000260000003748928	2784.86547851562	2783.45092773438	1.41499996185303
EQAVLLATTK		0.0015999999595806	1073.31274414062	1073.62097167969	-0.30799999833107
EQAVWALGNVAGDSPK		0.000000000669999999924897	1643.13269042969	1641.82397460938	1.30900001525879
EQDFIEATR		0.00870000012218952	1108.23266601562	1108.52697753906	-0.294999986886978
EQDFIEATREPGITFLAAK		0.000000779999993483216	2136.0927734375	2136.09765625	-0.00490000005811453
EQEAINFLEK		0.00209999992512167	1220.61267089844	1220.6162109375	-0.00340000004507601
EQFSDGVGYSWIDGLR		0.00000649999992674566	1829.29272460938	1828.84997558594	0.44200000166893
EQMTPLSEFEDK	M3:+15.99	0.00740000000223517	1470.1	1469.6	0.5
EQQDDYAIQSFER		0.025000000372529	1630.03271484375	1628.71899414062	1.31400001049042
EQQVVAAAPSNSTSSATPVLQHLK	E1:-18.01056	0.00800000037997961	2446.88549804688	2445.27392578125	1.61199998855591
EQQVVAAAPSNSTSSATPVLQHLK		0.025000000372529	2465.66552734375	2463.28393554688	2.38100004196167
EQTDPPTIPVAQLFPQGDFPEGEIQQYK		0.00549999997019768	3172.6455078125	3172.54809570312	0.0979999974370003
EQVFSTYSDNQPGVLIQVYEGER		0.00000320000003739551	2658.8	2658.3	0.6
EQVTSAPEPIEEEVEK		0.00000540000019100262	1813.87268066406	1813.87060546875	0.00209999992512167
EREDVPSTTPATAAGQQPGVNVAELIIAR		0.0000140000001920271	2990.72534179688	2990.55493164062	0.171000003814697
ESAHKMVGQQK	E1:-18.01056	0.00289999996311963	1224.21276855469	1224.61596679688	-0.402999997138977
ESAIAQILR		0.000660000019706786	1000.73272705078	1000.57897949219	0.153999999165535
ESCFFGGHGIVGAQVPLGCGLAFAQK	C3:+57.02146 - C19:+57.02146	0.000000419999992118392	2707.91552734375	2707.31201171875	0.602999985218048
ESDFHLLDGNK		0.00109999999403954	1275.13269042969	1274.60205078125	0.531000018119812
ESDLHVGTNDPSFNDAVQR		0.0000290000007225899	2101.94555664062	2100.958984375	0.986999988555908
ESDLVDSFVPLVK		0.00000730000010662479	1448.43273925781	1447.76794433594	0.663999974727631
ESFATNTLHLIGLMSDGGVHSR	M14:+15.99491	0.0209999997168779	2360.57543945312	2358.15087890625	2.42400002479553
ESFATNTLHLIGLMSDGGVHSR		0.00000399999998990097	2342.4853515625	2342.15600585938	0.328999996185303
ESGLLILTAGK		0.0000450000006821938	1102.29272460938	1101.65197753906	0.640999972820282
ESGMTLITAEDLDDAAEK		0.0120000001043081	1908.61267089844	1908.875	-0.261999994516373
ESIGSFQGVLDGK		0.0140000004321337	1337.07275390625	1336.67504882812	0.398000001907349
ESITEFINR		0.0149999996647239	1109.15270996094	1108.56396484375	0.58899998664856
ESKPVYISIGCNLPAIPHPTFAR	C11:+57.02146	0.00410000002011657	2568.53540039062	2567.34399414062	1.19099998474121
ESKPVYISISCNLPGIPHPTFTR	C11:+57.02146	0.00022000000171829	2614.07543945312	2613.35009765625	0.726000010967255
ESLCFIEVFAHK	C4:+57.02146	0.000199999994947575	1481.13269042969	1479.72998046875	1.40199995040894
ESLDDLALDIPSAK		0.00000570000020161388	1486.49267578125	1486.76403808594	-0.270999997854233
ESLIYVTCVYTGTGK	C8:+57.02146	0.000709999992977828	1692.052734375	1690.83605957031	1.21700000762939
ESLLQAAR		0.00529999984428287	887.772705078125	887.494995117188	0.277999997138977
ESMENLNYGVAR	M3:+15.99491	0.000199999994947575	1399.91271972656	1398.63195800781	1.27999997138977
ESMENLNYGVAR		0.0000270000000455184	1382.19274902344	1382.63696289062	-0.444999992847443
ESNLCLSADVNTAAELLALADK	C5:+57.02146	0.000169999999343418	2320.1328125	2318.15502929688	1.97800004482269
ESPMPAESELFTNVYR		0.00000000720000015164146	1869.87268066406	1869.869140625	0.00359999993816018
ESQIQENMK		0.00179999996908009	1106.35278320312	1106.51501464844	-0.162000000476837
ESTDLNIK		0.025000000372529	919.752746582031	919.473999023438	0.279000014066696
ESTGSGANTHVETETLAK		0.00000290000002678426	1831.85278320312	1831.86694335938	-0.0149999996647239
ESTLHLVLR		0.00130000000353903	1067.35278320312	1067.62097167969	-0.26800000667572
ESTTIVGDGSTQELVNK		0.0000000000790000009853742	1777.89270019531	1777.88195800781	0.0109999999403954
ESTTIVGDGSTQELVNKR		0.00000000320000004272458	1934.052734375	1933.98303222656	0.0700000002980232
ESVLPSGVTAR		0.0130000002682209	1115.07275390625	1115.60595703125	-0.532999992370605
ESVTVTVQEVNPR		0.00000809999983175658	1458.69274902344	1457.76000976562	0.933000028133392
ESWDMTTTQEK		0.0130000002682209	1355.19274902344	1355.57897949219	-0.386000007390976
ETAAIVNAR		0.00300000002607703	945.952697753906	944.515991210938	1.43599998950958
ETAAVMQEFTQSGGVRPFGVSLLVAGYDDK	M6:+15.99491	0.00000000199999994343614	3190.07543945312	3188.55688476562	1.51800000667572
ETAAVMQEFTQSGGVRPFGVSLLVAGYDDK		0.000000000269999994584325	3173.21533203125	3172.56201171875	0.652999997138977
ETASVAADKAEEGR		0.00000190000002930901	1433.83276367188	1433.68701171875	0.145999997854233
ETCSIAFSLSGVR	C3:+57.02146	0.0000230000005103648	1427.552734375	1426.69995117188	0.852999985218048
ETDTAHIYSGVAEGFTTGSPIMIK		0.000790000020060688	2526.1455078125	2525.22290039062	0.921999990940094
ETEEMIADVLGVEVFR		0.0000000240000002094121	1837.27270507812	1836.90502929688	0.368000000715256
ETEEVVNEGEK		0.00000033000000598804	1263.79272460938	1262.57495117188	1.21800005435944
ETESILFSPQSQY		0.00170000002253801	1530.35278320312	1528.71704101562	1.6360000371933
ETESLLFSPQR		0.000119999996968545	1307.93273925781	1306.66394042969	1.26900005340576
ETGDIYSTNEPQQAFNSR		0.00000000249999998480632	2056.67260742188	2056.9208984375	-0.247999995946884
ETGGVTTEQIYPYFAR		0.0000999999974737875	1833.15270996094	1831.88696289062	1.26600003242493
ETISVANNACWAIGELAIK	C10:+57.02146	0.0000021000000742788	2061.57275390625	2060.04907226562	1.52400004863739
ETITVLVLNNGVVSSLAGK		0.0000000000500000006675716	1915.11267089844	1914.09094238281	1.02199995517731
ETLDNDEEKVGADIVKR		0.00067999999737367	1931.60546875	1930.97204589844	0.633000016212463
ETLIAGGPFVLPLAHK		0.0000280000003840541	1663.052734375	1662.9580078125	0.0949999988079071
ETNDAHVFKADVPGLK	E1:-18.01056	0.0189999993890524	1723.73547363281	1722.88098144531	0.853999972343445
ETPAIVCFGEK	C7:+57.02146	0.0000789999976404943	1251.95275878906	1250.60900878906	1.34399998188019
ETPSVAGIINPGSEGFQK		0.0000000000470000011132399	1831.17272949219	1830.92395019531	0.248999997973442
ETQEMLDFAAK		0.0219999998807907	1281.69274902344	1282.59899902344	-0.906000018119812
ETTAIANTR		0.0082999998703599	977.212707519531	976.505981445312	0.705999970436096
ETVESLNYGVGGVIEGAAVAAEK		0.00000000000000100000000362749	2263.41284179688	2263.14599609375	0.266999989748001
ETVLFAPSFSR		0.0000629999994998798	1253.6	1253.7	-0.0
ETVQECYELSAEYEGK	C6:+57.02146	0.0000000130000001874464	1934.77270507812	1934.8330078125	-0.0599999986588955
ETVVEVPNVSWEDIGGLENVK		0.000000000011000000389727	2313.2	2313.2	0.0
ETYEAVEALAK		0.0219999998807907	1223.17272949219	1223.61596679688	-0.442999988794327
ETYHPIAQGVVECILSK	C13:+57.02146	0.000250000011874363	1946.03540039062	1943.98999023438	2.0460000038147
EVAAFAQFGSDLDAATQALLNR		0.0000000920000005066868	2309.4853515625	2308.15698242188	1.32799994945526
EVAGFAPYEK		0.00219999998807907	1112.25268554688	1110.54699707031	1.7059999704361
EVALLTDGR		0.00240000011399388	974.712707519531	973.531982421875	1.18099999427795
EVAYVVGNLCVAPAEGSGR	C10:+57.02146	0.00359999993816018	1948.5126953125	1947.9599609375	0.552999973297119
EVDNDFFLVVVK		0.00249999994412065	1424.23266601562	1423.74694824219	0.486000001430511
EVDVVGIFR		0.00359999993816018	1034.29272460938	1033.56799316406	0.725000023841858
EVEEAFETSAR		0.0019000000320375	1268.33276367188	1267.5810546875	0.751999974250793
EVEEYRPPLVLGDEPLPMPVPV	M18:+15.99491	0.00370000000111759	2490.99267578125	2491.27905273438	-0.287000000476837
EVETPPGDEEENTPNVEIQER		0.025000000372529	2411.3955078125	2411.0849609375	0.310999989509583
EVGADAVAHGCTGK	C11:+57.02146	0.00179999996908009	1373.0927734375	1371.63305664062	1.46000003814697
EVGDGTTSVVIVAAELLK		0.000000000230000005152498	1801.4	1801.0	0.4
EVGLPPGVLNILPGLGPEAGASLASHPDVDK		0.00350000010803342	3020.15551757812	3019.61010742188	0.545000016689301
EVGVVAIPTSVFYLDPSEGK		0.0000000260000003748928	2109.0927734375	2107.09594726562	1.99699997901917
EVHADGSTVGAWDSTNAESFIR		0.0000000419999999223819	2349.38549804688	2349.07495117188	0.310999989509583
EVHNAIVSSIQDLAK		0.0000999999974737875	1625.21545410156	1623.86999511719	1.34500002861023
EVIAVNQDSLGVQGK		0.0000000000260000007634709	1556.13269042969	1556.82800292969	-0.695999979972839
EVIEAIDEEK		0.000859999970998615	1174.25268554688	1174.583984375	-0.331000000238419
EVIEAIDEEKK		0.000380000012228265	1303.0126953125	1302.67895507812	0.333999991416931
EVILPSLIPIVPEPELEK		0.00044000000343658	2016.39270019531	2015.16796875	1.22500002384186
EVLALCDHPNIIDR	C6:+57.02146	0.0000000490000005015645	1665.99267578125	1664.84301757812	1.14999997615814
EVLPPVLDSTSQPPPLFDGTTR		0.00000240000008489005	2366.95263671875	2366.22412109375	0.727999985218048
EVPWYGIEQEYTLLK		0.00230000005103648	1867.99267578125	1867.94799804688	0.0450000017881393
EVQALILSPTR		0.0000030999999580672	1227.35278320312	1226.71105957031	0.642000019550323
EVQSILMQR		0.000769999984186143	1103.89270019531	1103.58801269531	0.305000007152557
EVSHEWELINK		0.00270000007003546	1383.5	1383.7	-0.2
EVSLTATPLTAEK		0.0000180000006366754	1360.052734375	1359.73706054688	0.316000014543533
EVTDVLHEAFSVQK		0.0000000000159999999360672	1602.0927734375	1601.81701660156	0.275000005960464
EVTNEWELVNK		0.0000730000028852373	1362.21276855469	1360.67504882812	1.53799998760223
EVVAASEVAGEK		0.000000479999982871959	1189.73266601562	1188.61096191406	1.12199997901917
EWISSALGPQAVSK		0.00000490000002173474	1472.29272460938	1472.77502441406	-0.48199999332428
EYFAPFGTITSCK	C12:+57.02146	0.0000000349999993431993	1521.15270996094	1520.708984375	0.442999988794327
EYFPDVAVGYEDPR		0.0000000280000005403735	1656.99267578125	1656.75402832031	0.238000005483627
EYGCLFIECSAK	C4:+57.02146 - C9:+57.02146	0.0270000007003546	1476.91271972656	1476.65002441406	0.263000011444092
EYHVNSLAVPR		0.0044999998062849	1283.99267578125	1284.67004394531	-0.676999986171722
EYIDSAVR		0.00730000017210841	952.472717285156	952.473876953125	-0.00109999999403954
EYKPDLDIVSNASCTTNCLAPLAK	C14:+57.02146 - C18:+57.02146	0.00120000005699694	2680.70556640625	2680.2958984375	0.409000009298325
EYLADPSKFAVAAPVAEAAPVAAAATAETK		0.000000449999987495175	2931.5654296875	2930.51489257812	1.04999995231628
EYPNSYAFIVDMPGLK	M12:+15.99491	0.0000000409999998396415	1860.11267089844	1859.88903808594	0.224000006914139
EYPNSYAFIVDMPGLK		0.000039999998989515	1846.03271484375	1843.89404296875	2.13899993896484
EYPNSYVFIVDMPGLK	M12:+15.99491	0.000000370000009297655	1888.67272949219	1887.92004394531	0.753000020980835
EYTMEDILTQLK		0.008500000461936	1483.85278320312	1483.73498535156	0.116999998688698
EYTPDLHIVSNASCTTNCLAPLAK	C14:+57.02146 - C18:+57.02146	0.000000689999978931155	2677.13549804688	2675.28100585938	1.85500001907349
EYVESGDTAEACR	C12:+57.02146	0.000000000539999989168649	1486.81274414062	1486.61206054688	0.20100000500679
EYVESGDTSEACR	C12:+57.02146	0.000000000810000011508549	1502.83276367188	1502.60705566406	0.225999996066093
EYVFVANSDNLGAVVDLK		0.000000170000006960436	1952.85278320312	1952.99694824219	-0.143999993801117
FAAGTEAIAK		0.00130000000353903	979.052734375	978.526000976562	0.52700001001358
FAALAIVTLNGR		0.00031999999191612	1244.93273925781	1245.73205566406	-0.799000024795532
FAANNNFPQHAK		0.000044000000343658	1359.59545898438	1358.66003417969	0.935000002384186
FAATLGELVGGR		0.000169999999343418	1190.552734375	1190.65295410156	-0.100000001490116
FADDSYLDSYISTIGVDFK		0.0000000000260000007634709	2156.31274414062	2156.00708007812	0.305000007152557
FADENFVK		0.0160000007599592	970.1	969.5	0.6
FAELHDTSFR		0.00930000003427267	1222.97277832031	1222.58605957031	0.386999994516373
FAESFEMIPK		0.0000999999974737875	1199.27270507812	1198.58203125	0.690999984741211
FAGFFGR		0.00230000005103648	803.192749023438	801.405029296875	1.78799998760223
FAGVDMR		0.00989999994635582	795.752746582031	795.382019042969	0.370999991893768
FAIAVTINNLSSGALTGEIIK		0.00000000000249999999001049	2132.41284179688	2132.19702148438	0.216000005602837
FAIGTEAIAK		0.00370000000111759	1020.95269775391	1020.57299804688	0.379999995231628
FAIVVAR		0.00350000010803342	776.632751464844	775.482971191406	1.14999997615814
FALEVVEAVVK		0.00000450000015916885	1203.49267578125	1203.69897460938	-0.206000000238419
FALLVDNLK		0.00600000005215406	1031.75268554688	1032.60900878906	-0.85699999332428
FALPEDANTDK		0.00680000009015203	1221.83276367188	1220.57995605469	1.25300002098083
FALPEDANTDKISAICQDGVLTVTVEK	C16:+57.02146	0.000000000440000008650188	2936.09545898438	2934.47705078125	1.61899995803833
FALPENANTDKISAVCQDGVLTVTVEK	C16:+57.02146	0.0000061999999161344	2920.16552734375	2919.47705078125	0.688000023365021
FAQNAMGTTDVR		0.000769999984186143	1312.13269042969	1310.61596679688	1.51699995994568
FAQVTMILPLTGK		0.0000159999999596039	1420.33276367188	1418.80798339844	1.52499997615814
FAQYTGAHAIAGR		0.000000000589999993305668	1362.33276367188	1362.69201660156	-0.358999997377396
FASAISESGEVTVEGK		0.000000000299999997066536	1611.13269042969	1610.791015625	0.340999990701675
FAVAAPVAEAAPAAAAAPAETK		0.0000259999997069826	1996.0	1995.1	0.9
FAVAAPVAEAAPVAAAATAETK		0.00000000000000100000000362749	2028.07275390625	2027.0810546875	0.991999983787537
FAVLCEAR	C5:+57.02146	0.00490000005811453	965.392700195312	965.487976074219	-0.0949999988079071
FCDALISIR	C2:+57.02146	0.00130000000353903	1095.17272949219	1094.56701660156	0.606000006198883
FCVQAAVGHPLTVYGK	C2:+57.02146	0.000000170000006960436	1747.79541015625	1746.90002441406	0.894999980926514
FDATADDLIDVIEGSR		0.0000000110000000219657	1738.15270996094	1736.833984375	1.31900000572205
FDFSWGDSAVHQETLDNLR		0.000000779999993483216	2238.62548828125	2237.02587890625	1.59899997711182
FDGALNVDVNEFQTNLVPYPR		0.00549999997019768	2409.8955078125	2408.18896484375	1.70700001716614
FDGILGLGYQDISVGK		0.000000000499999985859034	1681.552734375	1681.88000488281	-0.326999992132187
FDGSNNDIPSETFEVQGYPTLYFK		0.00529999984428287	2768.8	2768.3	0.5
FDHEALPADLISR		0.0000000940000006721675	1485.11267089844	1483.75402832031	1.35800004005432
FDMGGSAAVLGAAK		0.0000000409999998396415	1294.97277832031	1294.64599609375	0.32600000500679
FDMPGLDKENVK	M3:+15.99491	0.00820000004023314	1410.052734375	1408.67797851562	1.375
FDMPGLDKENVK		0.00579999992623925	1392.97277832031	1392.68298339844	0.28999999165535
FDNITMAPPDPILGVSEAFK		0.00044000000343658	2162.99267578125	2162.083984375	0.907999992370605
FDNVAIDVAAMMGQK	M11:+15.99491	0.000650000001769513	1625.97277832031	1625.76696777344	0.206000000238419
FDPLWNSLILGGVK		0.00000000259999999308036	1559.27270507812	1558.86303710938	0.409999996423721
FDRPPLLHLAFQALDK		0.00044000000343658	1881.23547363281	1881.03894042969	0.196999996900558
FDSGDQQFQCAGVEVIR	C10:+57.04	0.017000000923872	1957.0	1955.9	2022-01-01
FDVGNVVMVTGGR	M8:+15.99491	0.000110000000859145	1366.53271484375	1366.67895507812	-0.145999997854233
FDVGNVVMVTGGR		0.00000190000002930901	1350.6	1350.7	-0.1
FDYDGVFGTALNR		0.0000000430000000051223	1474.73266601562	1474.69702148438	0.0359999984502792
FDYILTQQALVAVDNGAPLNQDLISNFFEDPVHDAVK		0.00000000000109999997392057	4118.275390625	4117.05615234375	1.22000002861023
FDYIVTQQALVAVDNGTPLNQDLISNFFEDPVHEAVK		0.000000000000520000004427396	4147.1953125	4147.06591796875	0.12899999320507
FEAHSNQQFCR	C10:+57.02146	0.0000017999999499807	1423.77270507812	1423.61804199219	0.155000001192093
FEALVSSLIER		0.00000120000004244503	1264.0927734375	1263.69494628906	0.398000001907349
FECLDQESLAR	C3:+57.02146	0.0063999998383224	1367.39270019531	1367.6259765625	-0.233999997377396
FEDINLDGGDFAEYDEK		0.0000000000450000002538697	1977.11267089844	1976.83996582031	0.273000001907349
FEELCMDLFR	C5:+57.02146	0.00095999997574836	1359.27270507812	1359.60803222656	-0.33500000834465
FEELNMDLFR		0.0000092999998742016	1313.61267089844	1313.61987304688	-0.00719999987632036
FEELNMDLFR	M6:+15.99491	0.0000819999986561015	1330.0	1329.6	0.3
FEIDSHNIIINQVLFDEEGVESK		0.00240000011399388	2674.70556640625	2675.32006835938	-0.615000009536743
FELMDGAPVR	M4:+15.99491	0.00359999993816018	1152.0126953125	1150.55700683594	1.4559999704361
FELNAPLNNYNR		0.000030999999580672	1464.49267578125	1464.72302246094	-0.231000006198883
FEMACPH	C5:+57.04 - M3:+15.99	0.000699999975040555	908.8	907.4	2022-05-01
FEMACPHLAEQGTR	C5:+57.02146 - M3:+15.99491	0.000000000021000000349769	1663.052734375	1662.73706054688	0.316000014543533
FEMACPHLAEQGTR	C5:+57.02146	0.00000000021000000349769	1646.71276855469	1646.74194335938	-0.028999999165535
FEMACPHLSEQTTR	C5:+57.02146 - M3:+15.99491	0.00000230000000556174	1722.79272460938	1722.75805664062	0.0350000001490116
FEMACPHLSEQTTR	C5:+57.02146	0.0000000000459999989488313	1706.99267578125	1706.76293945312	0.230000004172325
FENTSEALSAATLLLDSKPSK		0.0120000001043081	2222.21533203125	2222.15502929688	0.0599999986588955
FESPVIVYNYPK		0.00000490000002173474	1455.91271972656	1455.751953125	0.159999996423721
FETPETLDRDK		0.000300000014249235	1350.052734375	1350.65405273438	-0.601000010967255
FFATPPVHGSLANQVVHPADLCFK	C22:+57.02146	0.0000129999998534913	2653.22534179688	2652.34008789062	0.885999977588654
FFEGTAEQMHESLCVTLASLPK	C14:+57.02146 - M9:+15.99491	0.00109999999403954	2512.525390625	2511.18994140625	1.33599996566772
FFEGTAEQMHESLCVTLASLPK	C14:+57.02146	0.0000000730000024873334	2495.57543945312	2495.19506835938	0.381000012159348
FFEVQFAAGR		0.0000000550000009980067	1171.5927734375	1171.58984375	0.00279999990016222
FFFDLGSNNR		0.000000720000002729648	1217.03271484375	1216.57495117188	0.458000004291534
FFGGGVGGR		0.00249999994412065	854.372741699219	853.432006835938	0.940999984741211
FFGNYKPR		0.0020000000949949	1027.71276855469	1028.53198242188	-0.819000005722046
FFIYVQDYKEDDPR		0.0130000002682209	1836.50549316406	1834.86499023438	1.63999998569489
FFLAGNPK		0.00109999999403954	894.9	893.5	2022-04-01
FFLAGNPQAQ		0.000190000006114133	1093.0	1092.5	0.4
FFLAGNPQAQAQ		0.000000020999999961191	1291.27270507812	1291.64294433594	-0.370999991893768
FFLAGNPQAQAQSQ		0.00240000011399388	1507.61267089844	1506.73400878906	0.879000008106232
FFLAGNPQAQAQSQQ		0.00000000021000000349769	1634.27270507812	1634.79296875	-0.519999980926514
FFLAGNPQAQAQSQQQ		0.0000000000220000007794541	1762.33276367188	1762.85095214844	-0.51800000667572
FFLAGNPQAQAQSQQQQ		0.000000000000569999993385584	1891.93273925781	1890.91003417969	1.02300000190735
FFLAGNPQAQAQSQQQQQ		0.0000000000149999995063821	2019.75268554688	2018.96801757812	0.783999979496002
FFLAGNPQAQAQSQQQQQR		0.0000000000370000002858362	2176.2	2175.1	2022-01-01
FFLAGNPQAQSQ		0.00689999992027879	1308.5126953125	1307.63793945312	0.874000012874603
FFLAGNPQAQSQQ		0.00000000330000005099862	1435.79272460938	1435.69702148438	0.096000000834465
FFLAGNPQAQSQQQ		0.000000000170000000188075	1564.47277832031	1563.75500488281	0.717000007629395
FFLAGNPQAQSQQQH		0.000000000380000003685765	1701.95275878906	1700.81396484375	1.13800001144409
FFLAGNPQAQSQQQHR		0.00000000209999995171017	1857.2	1856.9	0.2
FFLAGNPQSQEQQGQPWGQSQRPR		0.000000790000001416047	2771.96533203125	2771.34008789062	0.625
FFLAGNSQGEQQQQQ		0.00230000005103648	1711.2	1709.8	2022-04-01
FFLAGNSQGEQQQQQQQQQFQPR		0.00000000064999999827009	2750.09545898438	2750.30297851562	-0.208000004291534
FFLAGVGPIGCTPNQLATGR	C11:+57.02146	0.0000829999989946373	2075.95263671875	2076.07006835938	-0.116999998688698
FFLPLWNR		0.000620000006165355	1093.33276367188	1092.59899902344	0.732999980449677
FFNTLYDPYR		0.00230000005103648	1336.33276367188	1335.63696289062	0.694999992847443
FFPYYAFNVLGGLDSEGK		0.00000000000369999994184744	2025.45275878906	2023.97998046875	1.47200000286102
FFTETEENNQMR		0.000000189999994404388	1546.33276367188	1545.66394042969	0.667999982833862
FFYASSACIYPEFK	C8:+57.02146	0.0179999992251396	1729.5927734375	1729.79296875	-0.20100000500679
FGCTLEFVTNK	C3:+57.02146	0.0059000002220273	1316.27270507812	1315.63598632812	0.637000024318695
FGDAVHEDVGAR		0.0000017999999499807	1272.39270019531	1272.59704589844	-0.203999996185303
FGDESEQIR		0.000289999996311963	1081.5126953125	1080.49597167969	1.01699995994568
FGDIEELIK		0.00044000000343658	1063.65270996094	1063.56701660156	0.0850000008940697
FGDVQVTCGTLGLSTATVK	C8:+57.02146	0.0000000000139999999440588	1954.17272949219	1953.99499511719	0.177000001072884
FGEPAGDEK		0.0140000004321337	949.412719726562	949.427001953125	-0.0140000004321337
FGFGLAVGVAGEIVPETLEK		0.0000249999993684469	2034.31274414062	2033.09594726562	1.21700000762939
FGGDTPYSIMFGPDICGYATK	C16:+57.02146	0.00000000000569999993385584	2297.71264648438	2297.02587890625	0.686999976634979
FGGTCVGTSQR	C5:+57.02146	0.00120000005699694	1170.93273925781	1169.53698730469	1.39600002765656
FGHDTLVDGILK		0.0000499999987368938	1315.052734375	1314.7060546875	0.347000002861023
FGHNEIDEPSFTQPK		0.00000199999999495049	1745.99267578125	1745.81298828125	0.179000005125999
FGIFPSWGLSQK		0.0000360000012733508	1368.19274902344	1366.71594238281	1.47699999809265
FGILANWQR		0.00540000014007092	1104.83276367188	1104.59497070312	0.237000003457069
FGILGCADIAR	C6:+57.02146	0.0000013000000080865	1192.57275390625	1192.61499023438	-0.0419999994337559
FGIVEGLMTTVH	M8:+15.99	0.0000590000017837156	1320.9	1319.7	2022-02-01
FGIVEGLMTTVH		0.0000860000000102446	1303.8	1303.7	0.1
FGIVEGLMTTVHAMTATQK		0.000110000000859145	2035.97546386719	2035.03601074219	0.939999997615814
FGIVEGLMTTVHAMTATQK	M14:+15.99491	0.0000299999992421363	2051.57543945312	2051.03002929688	0.545000016689301
FGIVEGLMTTVHAMTATQK	M8:+15.99491	0.000000220000003992027	2052.07275390625	2051.03002929688	1.04200005531311
FGIVEGLMTTVHSITATQK		0.000180000002728775	2034.4	2033.1	2022-04-01
FGLGAEVGISTSR		0.00680000009015203	1295.29272460938	1293.68005371094	1.61300003528595
FGNIEYMK		0.000739999988581985	1002.09271240234	1001.47698974609	0.61599999666214
FGNVVHFGER		0.000490000005811453	1163.30541992188	1161.57995605469	1.72500002384186
FGNYKPR		0.00380000006407499	881.212707519531	881.463012695312	-0.250999987125397
FGPFGVENGTHFSVPISK		0.000269999989541247	1920.92541503906	1919.96496582031	0.959999978542328
FGPLIAPTQR		0.0109999999403954	1100.052734375	1099.6259765625	0.425999999046326
FGPSGLTTEVK		0.000061999999161344	1136.1	1135.6	0.5
FGPYFCQPVIAGLGEDDKPFICTMDSIGAK	C6:+57.02146 - C22:+57.02146	0.00000630000022283639	3335.96533203125	3333.56298828125	2.40199995040894
FGSIVPISGSDFVR		0.0219999998807907	1481.25268554688	1480.78002929688	0.47299998998642
FGSLLASCSYDGTVIIWK	C8:+57.02146	0.0000000599999978589949	2016.89270019531	2017.01000976562	-0.118000000715256
FGTEGSVADVEESTK		0.0000000000740000005716723	1556.11267089844	1555.71301269531	0.400000005960464
FGTQIYSETVNK		0.0000140000001920271	1387.03271484375	1386.68994140625	0.342000007629395
FGTVLENVVFDEHTR		0.000130000000353903	1763.93542480469	1762.8759765625	1.05900001525879
FGVDNEVDFYAVSFVK		0.00260000000707805	1836.39270019531	1835.88500976562	0.507000029087067
FGVDNQVDFYAVSFVK		0.00000000899999985648492	1836.29272460938	1834.90100097656	1.39100003242493
FGVVSMCIGTGMGAAAVFER	C7:+57.02146	0.0000120000004244503	2061.5126953125	2059.97705078125	1.53600001335144
FGYNAATDK		0.000600000028498471	986.07275390625	986.4580078125	-0.384999990463257
FGYTSVDRPEGFLVLAVASLGDEITELTSPPEDTK		0.00219999998807907	3755.84545898438	3753.875	1.97000002861023
FHCPIVNVDK	C3:+57.02146	0.0140000004321337	1229.13269042969	1228.61499023438	0.51800000667572
FHTEALNELLESDDK		0.000000000390000004513169	1761.87268066406	1760.833984375	1.03900003433228
FICNFCGFTDETPR	C3:+57.02146 - C6:+57.02146	0.00000120000004244503	1764.13269042969	1763.751953125	0.381000012159348
FIDVCSAEQIR	C5:+57.02146	0.0000129999998534913	1338.37268066406	1337.65197753906	0.720000028610229
FIEQHGWIVEGK		0.000620000006165355	1444.17272949219	1442.74304199219	1.42999994754791
FIHLCYKPPSGSVK	C5:+57.02146	0.0109999999403954	1632.83544921875	1632.85705566406	-0.0219999998807907
FIMANGALVR		0.00100000004749745	1091.99267578125	1091.60302734375	0.388999998569489
FINETINYFGR		0.0000779999973019585	1374.31274414062	1373.68505859375	0.626999974250793
FINSNVEVDQIAPWLK		0.000000220000003992027	1873.5	1873.0	0.5
FISETVSSIPK		0.0000580000014451798	1207.5126953125	1207.65698242188	-0.144999995827675
FISPSQVSVDTVDGGTAVVNGK		0.0000000000180000007954373	2177.9326171875	2177.10888671875	0.824000000953674
FITHEVPFSEINK		0.00000999999974737875	1560.08544921875	1560.80603027344	-0.721000015735626
FITHEVPFSEMNK	M11:+15.99491	0.00000889999955688836	1594.99267578125	1594.75695800781	0.234999999403954
FITHSVGFSEINK		0.000000880000015968108	1480.07275390625	1478.76403808594	1.30799996852875
FIVDSSIPLVTLFDQSPTNQPFLVK		0.000150000007124618	2807.7	2805.5	2022-02-02
FIVVEFYAPWCGHCK	C11:+57.02146 - C14:+57.02146	0.00044000000343658	1913.15270996094	1912.88793945312	0.264999985694885
FKDGYMVSSGQPVK		0.00063999998383224	1543.525390625	1542.76293945312	0.763000011444092
FKDIFQEVYER		0.000005200000032346	1473.61267089844	1473.73803710938	-0.125
FKENIDNPSHADFVNPQAGR		0.00000409999984185561	2257.1	2256.1	1.0
FKFPENSVELYAER		0.0000180000006366754	1730.275390625	1728.85998535156	1.41600000858307
FKLEDAAEVKPQIPLLNNR		0.00000120000004244503	2195.42553710938	2195.21899414062	0.207000002264977
FKPDLVITEK		0.00999999977648258	1191.50549316406	1189.68298339844	1.82200002670288
FKVNIDNPSQADFVNPQ		0.000150000007124618	1933.99267578125	1932.94494628906	1.04700005054474
FKVNIDNPSQADFVNPQAGSIAN		0.00889999978244305	2446.97534179688	2446.19995117188	0.774999976158142
FKVNIDNPSQADFVNPQAGSIANLNSFK		0.00000000209999995171017	3036.3	3035.5	0.8
FLADGSATYTHALGLELDLAEK		0.0000860000000102445	2337.35546875	2335.18188476562	2.17300009727478
FLAGNPQAQAQSQQQQQR		0.000000950000014654506	2027.33544921875	2028.0009765625	-0.666000008583069
FLALLAFK		0.00036000000545755	923.372741699219	922.575988769531	0.796000003814697
FLANVDPVDVAR		0.0109999999403954	1317.21276855469	1315.70104980469	1.51199996471405
FLASNAEAGSVIGK		0.000061999999161344	1365.85278320312	1363.72204589844	2.13100004196167
FLDGIYVSDK		0.000250000011874363	1157.4	1156.6	0.8
FLDGQLELDSDGYVVTKPGTTISSVK		0.000000419999992118392	2769.29541015625	2769.419921875	-0.123999997973442
FLDILQDLHGEDLK		0.00410000002011657	1657.04541015625	1655.86401367188	1.18099999427795
FLDMFGNVVMGIPH	M10:+15.99	0.00000230000000556174	1593.4	1592.8	0.6
FLDMFGNVVMGIPH	M4:+15.99 - M10:+15.99	0.0044999998062849	1610.0	1608.7	2022-03-01
FLDMFGNVVMGIPH	M4:+15.99	0.00000559999989491189	1593.3	1592.8	0.6
FLDMFGNVVMGIPHALFEEK	M10:+15.99491	0.00100000004749745	2310.41552734375	2310.1298828125	0.284999996423721
FLDMFGNVVMGIPHALFEEK	M4:+15.99491	0.000000090000000341206	2310.62548828125	2310.1298828125	0.495000004768372
FLDVNSDVPALAGCVR	C14:+57.02146	0.00000000909999986475896	1733.57275390625	1732.86901855469	0.703999996185303
FLEDGDEVIISGCCK	C13:+57.02146 - C14:+57.02146	0.0000129999998534913	1743.83276367188	1741.77795410156	2.0550000667572
FLENFSGDQVR		0.0000379999983124435	1311.47277832031	1311.63305664062	-0.159999996423721
FLGLLATGTTADAR		0.0000000000680000014630089	1408.47277832031	1406.76403808594	1.70799994468689
FLGTAGAATSMMNPK	M11:+15.99491 - M12:+15.99491	0.0000000000189999994903989	1528.19274902344	1528.71398925781	-0.521000027656555
FLGTAGAATSMMNPK		0.000000000100000001335143	1497.03271484375	1496.72399902344	0.308999985456467
FLGTAGAATSMMNPK	M11:+15.99491	0.000000110000001996013	1513.97277832031	1512.71899414062	1.25399994850159
FLHENQLLPSK		0.00150000001303852	1326.0927734375	1325.72204589844	0.370999991893768
FLHYWPPNLNINK		0.00022000000171829	1655.3955078125	1655.86999511719	-0.474000006914139
FLNASVGFGGSCFQK	C12:+57.02146	0.00000000999999993922529	1619.45275878906	1618.76904296875	0.684000015258789
FLPPISSNQLGLEAAVEETAK		0.00270000007003546	2214.3	2214.2	0.1
FLQIYLSQGILQHDPFEVLDQK		0.00000000300000002617651	2632.37548828125	2631.38208007812	0.992999970912933
FLQMSDDNPFVIPEMEPTLR		0.000119999996968545	2379.85278320312	2379.13598632812	0.716000020503998
FLQSLEFFEDNER		0.0015999999595806	1675.93273925781	1673.78100585938	2.15199995040894
FLQSLEFFEENER		0.0000829999989946373	1688.052734375	1687.79699707031	0.256000012159348
FLSDPALSGTAEK		0.000000209999996059196	1335.5126953125	1335.67895507812	-0.166999995708466
FLSVTDPSLLGDAGELEIR		0.0000000000199999999200839	2032.27270507812	2032.06005859375	0.212999999523163
FLYDLFLYEPPR		0.00000480000016978011	1573.13269042969	1572.81005859375	0.323000013828278
FLYGCPKPTIVVLYQDNK	C5:+57.02146	0.0000409999993280508	2157.38549804688	2155.1259765625	2.2590000629425
FLYPLDISIK		0.0000650000001769513	1209.35278320312	1208.69299316406	0.660000026226044
FMDVNGNILDR		0.0109999999403954	1294.2	1293.6	0.5
FMENPFMTSSPGGGLGLAGR		0.000000000000409999996193317	2026.83276367188	2025.95300292969	0.879999995231628
FMLTLIPH	M2:+15.99491	0.00028000000747852	988.092712402344	987.533996582031	0.559000015258789
FMLTLIPH		0.00279999990016222	972.112731933594	971.539001464844	0.574000000953674
FMLTLIPHFR		0.00380000006407499	1277.0654296875	1274.7080078125	2.35700011253357
FMLTLIPHFR	M2:+15.99491	0.00659999996423721	1292.33544921875	1290.70300292969	1.63199996948242
FMPEPAAVALLYAQQQLHK		0.00000860000000102445	2155.1328125	2155.13720703125	-0.00460000010207295
FMVEPVEVTYPDGK		0.000709999992977828	1610.552734375	1610.77697753906	-0.224999994039536
FNCYPAGVGIDPAR	C3:+57.02146	0.000000000380000003685765	1537.81274414062	1536.72705078125	1.08599996566772
FNDVAATILIDQGGDDK		0.000000000000540000010852693	1791.87268066406	1791.87634277344	-0.00359999993816018
FNDVGEQAAFR		0.0000092999998742016	1253.052734375	1253.59094238281	-0.538999974727631
FNEIVTRPLLEGALDTFNK		0.00000000280000000962843	2177.36547851562	2177.16088867188	0.204999998211861
FNLALESGNIQIAVASAK		0.000000000000499999998002099	1847.0126953125	1846.00695800781	1.00499999523163
FNLDMTPYPLLGR		0.0149999996647239	1539.15270996094	1536.78796386719	2.36400008201599
FNMETGLASQK	M3:+15.99491	0.0219999998807907	1241.91271972656	1241.5830078125	0.328999996185303
FNQLFNHLPLAALIEK		0.000110000000859145	1868.69543457031	1868.04296875	0.65200001001358
FNTIGVSDAISMGTR	M12:+15.99491	0.0000000179999997129698	1584.19274902344	1584.76904296875	-0.575999975204468
FNTIGVSDAISMGTR		0.00000000479999995306457	1569.0126953125	1568.77404785156	0.238999992609024
FPAFPTVIDINQIR		0.00000869999985297909	1630.49267578125	1630.89599609375	-0.402999997138977
FPDFVQESAISDSLMK	M15:+15.99	0.0000330000002577435	1830.0	1829.9	0.2
FPDLVDDGFR		0.000600000028498471	1181.33276367188	1180.56396484375	0.768999993801117
FPENSVELYAER		0.000250000011874363	1453.69274902344	1453.69616699219	-0.00350000010803342
FPGDEIPIVR		0.0130000002682209	1143.0126953125	1142.62097167969	0.391999989748001
FPGGCFVEGEYLR	C5:+57.02146	0.00000219999992623343	1530.45275878906	1530.70495605469	-0.252000004053116
FPGSEMMGIIK		0.000035000000934815	1209.29272460938	1209.60095214844	-0.30799999833107
FPILEH		0.000660000019706786	755.992736816406	755.408996582031	0.583999991416931
FPILEHLQL		0.0149999996647239	1110.1	1109.6	0.4
FPILEHLQLSAER		0.0000000440000000878626	1554.1	1552.8	2022-02-01
FPILEHLR		0.0007999999797903	1025.2	1024.6	0.6
FPILQFLQLSAER		0.0000000027000000013544	1563.31274414062	1561.8740234375	1.43900001049042
FPMLGNSR		0.00529999984428287	922.672729492188	921.461975097656	1.21099996566772
FPNIDLSYDVVDSENVR		0.0000000349999993431993	1981.97277832031	1981.95104980469	0.0219999998807907
FPNTSPGAVDLLEK		0.0000013000000080865	1488.23266601562	1487.77404785156	0.458000004291534
FPSIVGRPR		0.000569999974686652	1029.73266601562	1028.59997558594	1.13199996948242
FPTLVSHQESLEAK		0.000289999996311963	1585.95275878906	1585.82202148438	0.129999995231628
FPTPLEVSNK		0.0020000000949949	1132.23266601562	1131.60498046875	0.628000020980835
FPVAGSEDDAQK		0.00000082000002521454	1264.69274902344	1263.58605957031	1.10699999332428
FQDEIIPIK		0.000380000012228265	1103.37268066406	1102.61499023438	0.758000016212463
FQELTTEK		0.00350000010803342	996.07275390625	995.505004882812	0.568000018596649
FQGGGAFNVIPDAVTIGGTFR		0.00000240000008489005	2124.05541992188	2124.087890625	-0.0320000015199184
FQQQNQCQIQR	C7:+57.02146	0.0000470000013592653	1477.81274414062	1477.69702148438	0.11599999666214
FQQVLVAEPSVPDTISILR		0.00000240000008489005	2114.0927734375	2112.169921875	1.92200005054474
FQQVLVAEPSVPDTVSILR		0.00000000300000002617651	2099.052734375	2098.15502929688	0.898000001907349
FQSLGVAFYR		0.0000550000004295725	1187.552734375	1187.62097167969	-0.068000003695488
FREGDIIAIPAGAVYWTYNDR		0.00000730000010662479	2427.6	2427.2	0.4
FRQGDIIAIPAGAVYWTYNDR		0.0000540000000910368	2428.04541015625	2426.22607421875	1.82000005245209
FRVEEGDVFVVPR		0.000000349999993431993	1549.71276855469	1548.81701660156	0.894999980926514
FSAAWQLYK		0.0000189999991562217	1115.41271972656	1113.57299804688	1.8400000333786
FSAEDVAAGASLQEID		0.00000550000004295725	1623.73266601562	1622.75500488281	0.977999985218048
FSATAGLGVIHR		0.000000279999994745594	1229.03271484375	1228.68005371094	0.352999985218048
FSATSTFSNMK	M10:+15.99491	0.00209999992512167	1237.03271484375	1236.55700683594	0.476000010967255
FSATSTFSNMK		0.000209999998332933	1221.0126953125	1220.56201171875	0.45100000500679
FSCGSTGMNR	C3:+57.02146 - M8:+15.99491	0.0140000004321337	1133.07275390625	1132.45104980469	0.620999991893768
FSDASVQSDIK		0.000380000012228265	1197.0	1196.6	0.4
FSDPSVQSDIK		0.0000389999986509792	1222.4	1222.6	-0.2
FSDPSVQSDMK		0.0000360000012733508	1241.4	1240.6	0.9
FSDPSVQSDMK	M10:+15.99	0.00000399999998990097	1257.1	1256.5	0.6
FSDRSELFNGIEK		0.00000570000020161388	1541.13269042969	1541.76000976562	-0.626999974250793
FSETNGSVIGVGHPGLGGSTGYCDINNR	C23:+57.02146	0.000000000190000001842883	2866.525390625	2865.32202148438	1.20299994945526
FSGGTTCGQPAVWR	C7:+57.02146	0.00000160000001869776	1523.85278320312	1523.7060546875	0.145999997854233
FSHENIDGFK		0.00052000000141561	1194.17272949219	1193.55895996094	0.614000022411346
FSLKPLVPR		0.0007999999797903	1058.42541503906	1056.65698242188	1.76900005340576
FSLYFMGYEDTSSAPK		0.000000629999988177588	1842.0927734375	1842.82604980469	-0.732999980449677
FSNLIGSVYYADGESPK		0.0000000140000002701868	1847.03271484375	1846.88598632812	0.146999999880791
FSPNTLQPTIVSSSWDK		0.00000000889999984821088	1906.97277832031	1906.95495605469	0.0179999992251396
FSPQVISSAQNAIR		0.00014000000373926	1519.47277832031	1517.80700683594	1.66499996185303
FSSSVTSK		0.0179999992251396	843.152709960938	842.426025390625	0.726999998092651
FSVSPVVR		0.00260000000707805	891.412719726562	890.510009765625	0.902999997138977
FTAEELR		0.00700000021606684	867.232727050781	865.442016601562	1.79100000858307
FTANINDASRPDFFNPEAGWTTYLNSFK		0.0000000000250000003337858	3224.21533203125	3223.51196289062	0.703000009059906
FTANINDVSR		0.000449999992270023	1136.4	1136.6	-0.2
FTANINDVSRPDFFNPEAGWTTYLNSFK		0.0000000000000920000024513118	3253.22534179688	3251.5439453125	1.682000041008
FTCATGDCGNK	C3:+57.02146 - C8:+57.02146	0.000699999975040555	1230.25268554688	1230.48803710938	-0.234999999403954
FTDGILPNGQFEYGPK		0.00015999999595806	1782.99267578125	1782.86999511719	0.123000003397465
FTFLPVLIK		0.000469999999040738	1078.33276367188	1077.67102050781	0.662000000476837
FTGHKDEGYAIDWSPLVPGR		0.0000509999990754295	2246.90551757812	2245.10400390625	1.80099999904633
FTGIGVYLEDK		0.000000260000007301642	1242.23266601562	1241.64196777344	0.591000020503998
FTITTYSPTGVAITSSGTK		0.00000199999999495049	1932.83276367188	1931.99597167969	0.836000025272369
FTLTTYTANGVAITSSGAK		0.0000000000599999980255284	1903.11267089844	1902.98095703125	0.131999999284744
FTNVFVK		0.0240000002086163	855.612731933594	854.476989746094	1.13499999046326
FTPNLVDIYNELVVK		0.00000000439999991996842	1764.97277832031	1763.9580078125	1.01400005817413
FTSGLQGGVHIVK		0.0000480000016978011	1341.89270019531	1342.748046875	-0.855000019073486
FTSQFGDLIADLALDATTTVGVDLGQGLR		0.000269999989541247	2996.63549804688	2994.5419921875	2.09299993515015
FTVIFDTGSSNLWVPSAK		0.00700000021606684	1969.21276855469	1969.00695800781	0.206000000238419
FTVLLMPNGSDR		0.000380000012228265	1350.03271484375	1349.68896484375	0.34400001168251
FTVVFDTGSANLWVPSSK		0.00000000199999994343614	1955.11267089844	1954.99096679688	0.120999999344349
FVADGELVVTGSADK		0.000000000220000004325094	1508.77270507812	1507.76403808594	1.00800001621246
FVADGVFFAELNEVLTR		0.0000000000379999989807978	1926.67272949219	1926.99597167969	-0.324000000953674
FVCAELDLPIPGCYDK	C3:+57.02146 - C13:+57.02146	0.00130000000353903	1896.95275878906	1896.88696289062	0.0649999976158142
FVEAHPEYDGR		0.0000017999999499807	1319.29272460938	1319.60205078125	-0.308999985456467
FVELVDEVVNK		0.00000350000004800677	1291.15270996094	1290.69396972656	0.458000004291534
FVEQQMQQSPR		0.0000000359999994259397	1378.89270019531	1377.65795898438	1.23399996757507
FVEQQMQQSPR	M6:+15.99491	0.0000180000006366754	1393.73266601562	1393.65295410156	0.0790000036358833
FVETGEYR		0.0020000000949949	1001.87274169922	1000.47399902344	1.39900004863739
FVHNESGGFECR	C11:+57.02146	0.0000000880000001757253	1439.8154296875	1438.61694335938	1.19799995422363
FVLDGEMPDYLLAK	M7:+15.99491	0.000000360000001364824	1627.97277832031	1626.80895996094	1.16400003433228
FVNDLHALISPTAPGTPLPLVLLGK		0.00028000000747852	2584.55541992188	2583.49096679688	1.06400001049042
FVQCPDGELQK	C4:+57.02146	0.0000829999989946373	1321.03271484375	1320.6259765625	0.407000005245209
FVVDVAGSNLENE		0.000000170000006960436	1393.53271484375	1392.6650390625	0.867999970912933
FVYAHFPINASITNNNSAIEIR		0.00000109999996311672	2493.47534179688	2491.27294921875	2.20199990272522
FVYAHFPINASITSDNSAIEIR		0.000209999998332933	2466.17553710938	2465.24609375	0.929000020027161
FWEVVCAEHGIDVTGK	C6:+57.02146	0.000000000000180000003617564	1846.95275878906	1846.88000488281	0.0729999989271164
FYAISAEYPEFSNK		0.00000000119999998826614	1667.13269042969	1665.78002929688	1.35300004482269
FYCPIVNVDK	C3:+57.02146	0.00130000000353903	1256.41271972656	1254.61901855469	1.7940000295639
FYENVLQAFVK		0.000000053000000832526	1357.67272949219	1357.71496582031	-0.0430000014603138
FYFHEEVR		0.00350000010803342	1126.49267578125	1126.53198242188	-0.0390000008046627
FYFNPGDTGFK		0.000000520000014603283	1292.45275878906	1292.59497070312	-0.142000004649162
FYIDTVQISPLK		0.00000270000009550131	1425.25268554688	1423.78405761719	1.46899998188019
FYLPGVAPR		0.00430000014603138	1020.07275390625	1019.56799316406	0.504999995231628
FYNPQAFSNLLLNR		0.000230000005103648	1697.11267089844	1696.88098144531	0.23199999332428
FYPIDMDDGYDVR		0.00000960000033956021	1605.5927734375	1605.68896484375	-0.0970000028610229
FYSDVLGMSLLK		0.0000000659999983554371	1373.11267089844	1372.71899414062	0.393999993801117
FYSGDSYIVLQTTSGK		0.0000000000000460000012256559	1765.39270019531	1765.86499023438	-0.472000002861023
FYSMIDEK	M4:+15.99491	0.0160000007599592	1048.31274414062	1048.46594238281	-0.152999997138977
FYVQAVEDK		0.00000439999985246686	1099.23266601562	1098.54699707031	0.685999989509583
FYVQAVEDKK		0.0000170000002981396	1227.17272949219	1226.64196777344	0.531000018119812
GAAGVHIEDQSSVTK		0.0000000130000001874464	1498.79272460938	1498.75	0.0430000014603138
GAALASDAFFPFAWK		0.000000430000000051223	1599.5927734375	1598.80102539062	0.791999995708466
GAAVQAAILSGEGNQK		0.00023999999393709	1513.5	1513.8	-0.3
GADCCVLVYDVNVQK	C4:+57.02146 - C5:+57.02146	0.000000699999986863986	1740.89270019531	1739.81005859375	1.08299994468689
GADFATIINSVTAK		0.000000189999994404388	1407.25268554688	1407.748046875	-0.495999991893768
GADGSEYITLR		0.0000829999989946373	1182.57275390625	1181.57995605469	0.992999970912933
GADVVYSDVWASMGQK		0.000000000329999999548747	1713.552734375	1712.79504394531	0.757000029087067
GAEDKDADDTLR		0.0140000004321337	1305.85278320312	1305.59204101562	0.261000007390976
GAFESMGAGLAMAPGDIAFK		0.00109999999403954	1942.45275878906	1940.92504882812	1.52799999713898
GAGATLACGTGACAVVVAAILEGR	C8:+57.02146 - C13:+57.02146	0.000000459999995428007	2245.70556640625	2245.14306640625	0.561999976634979
GAGAVAGAGAATVGAVAGAGK		0.0000000319999990949782	1584.11267089844	1583.84997558594	0.261999994516373
GAGWLFGSR		0.0000650000001769513	951.052734375	950.484985351562	0.568000018596649
GAGYTFGQDIASQFNHTNGLSLISR		0.00000439999985246686	2655.38549804688	2654.2958984375	1.08899998664856
GAGYTFGQDISEQFNHTNNLK		0.0149999996647239	2340.11547851562	2341.0849609375	-0.968999981880188
GAGYVGQTMVR	M9:+15.99491	0.0000470000013592653	1155.19274902344	1154.56298828125	0.629999995231628
GAGYVGQTMVR		0.000549999997019768	1138.13269042969	1138.56799316406	-0.435000002384186
GAHGIIVVYDVTDQESFNNVK		0.00000199999999495049	2305.61547851562	2305.14599609375	0.46900001168251
GAIMDTQAVADGCSSGHIGGYSGDVWYPQPAPK	C13:+57.02146	0.00000000000699999997202938	3392.45556640625	3392.53100585938	-0.0759999975562096
GAISNPDEGR		0.0019000000320375	1015.97271728516	1015.48101806641	0.492000013589859
GAIVAFTR		0.00630000000819564	834.412719726562	834.484008789062	-0.0710000023245811
GALGGTCLNVGCIPSK	C7:+57.02146 - C12:+57.02146	0.000000260000007301642	1604.21276855469	1603.79296875	0.418999999761581
GALHALTDTLR		0.00579999992623925	1168.37268066406	1167.64794921875	0.723999977111816
GAMMGPHWNPLTAEIAVALSGR	M3:+15.99491 - M4:+15.99491	0.000000470000003360838	2313.32543945312	2311.13305664062	2.19300007820129
GAMMGPHWNPLTAEIAVALSGR	M4:+15.99491	0.00000910000017029233	2297.21533203125	2295.13793945312	2.07800006866455
GAMMGPHWNPLTAEIAVALSGR		0.00150000001303852	2279.8154296875	2279.14306640625	0.672999978065491
GAMMGPHWNPLTAEIAVALSGR	M3:+15.99491	0.0000129999998534913	2295.62548828125	2295.13793945312	0.488000005483627
GANDFMLDEMDR	M10:+15.99491	0.0000590000017837156	1429.71276855469	1429.57299804688	0.140000000596046
GANDFMLDEMDR	M6:+15.99491	0.000000300000010611257	1429.89270019531	1429.57299804688	0.319999992847443
GANDFMLDEMDR		0.0000999999974737875	1413.83276367188	1413.57800292969	0.254999995231628
GAPAIAIAAALSLAVEVSKLDGFSGTPK		0.0120000001043081	2654.45556640625	2654.47705078125	-0.0209999997168779
GAPFSLVLTQK		0.0000560000007681083	1161.37268066406	1160.66796875	0.704999983310699
GAPIIAEYLGGAVNCDAYHMTDPR	C15:+57.02146	0.00130000000353903	2593.22534179688	2591.20190429688	2.02300000190735
GAPSGFVLPIR		0.000390000001061708	1113.57275390625	1113.64196777344	-0.0689999982714653
GAPWTFSPELFLK		0.00100000004749745	1493.17272949219	1492.78405761719	0.388999998569489
GAQGIIMVYDVTR		0.00139999995008111	1424.07275390625	1422.74096679688	1.3309999704361
GAQMLQSLTPIK		0.00000910000017029233	1286.29272460938	1286.71398925781	-0.421000003814697
GASGASLTINSSWK		0.000000379999988808777	1379.83276367188	1378.69702148438	1.1360000371933
GATGVGVMMNDK		0.00000610000006417977	1179.85278320312	1179.55004882812	0.303000003099442
GATGVGVMMNDKK	M8:+15.99491	0.00480000022798777	1323.97277832031	1323.64001464844	0.333000004291534
GATGVGVMMNDKK		0.00279999990016222	1307.67272949219	1307.64501953125	0.0280000008642673
GAVALCVAANK	C6:+57.02146	0.000939999998081475	1072.99267578125	1073.57800292969	-0.584999978542328
GAVAQCIAADK	C6:+57.02146	0.00000380000005861802	1105.15270996094	1103.55200195312	1.60099995136261
GAVCLDGSPPAYQLDK	C4:+57.02146	0.0000000299999989294975	1691.75268554688	1690.81103515625	0.941999971866608
GAVDLGIAVQK		0.000549999997019768	1071.17272949219	1070.62097167969	0.551999986171722
GAVDTALADKECYGLGTPDAR	C12:+57.02146	0.00150000001303852	2181.74536132812	2180.02905273438	1.71599996089935
GAVTIAVEMVNEGLIDTK	M9:+15.99	0.00000011999999571799	1876.7	1876.0	0.7
GAVTIAVEMVNEGLIDTK		0.0000180000006366754	1860.6	1860.0	0.6
GAVYWTYNDR		0.00150000001303852	1244.99267578125	1244.56994628906	0.423000007867813
GAYTYVSELWR		0.0000609999988228083	1345.35278320312	1344.65905761719	0.694000005722046
GCEVIVSGK	C2:+57.02146	0.0000599999984842725	948.632751464844	948.481994628906	0.150000005960464
GCGFVQFVAR	C2:+57.02146	0.0000419999996665865	1140.17272949219	1140.56201171875	-0.389999985694885
GCTMLHPGYGFLAENAVFVEMCR	C2:+57.02146 - C22:+57.02146 - M21:+15.99491	0.00219999998807907	2676.59545898438	2675.18798828125	1.40799999237061
GCVFTYDAVGSYER	C2:+57.02146	0.00000000000450000019885932	1623.91271972656	1623.71105957031	0.202000007033348
GDACDELCNAK	C4:+57.02146 - C8:+57.02146	0.00000409999984185561	1253.13269042969	1252.49401855469	0.638999998569489
GDAVVALHR		0.00340000004507601	938.052734375	937.52197265625	0.531000018119812
GDELPLGLPQVMMALTR	M12:+15.99491 - M13:+15.99491	0.0000000349999993431993	1873.93273925781	1872.9560546875	0.976999998092651
GDELPLGLPQVMMALTR	M13:+15.99491	0.00109999999403954	1858.65270996094	1856.96105957031	1.69099998474121
GDELPLGLPQVMMALTR		0.0000000000399999998401679	1841.31274414062	1840.96594238281	0.345999985933304
GDFADEANATTESDIEETLK		0.0000000045999999365165	2156.1328125	2155.95190429688	0.180999994277954
GDFAIDIGR		0.00109999999403954	963.7	963.5	0.2
GDFGDEANATTESDIEETLK		0.000000000360000002030958	2142.87280273438	2141.93603515625	0.936999976634979
GDFYFMEMNTR	M6:+15.99491 - M8:+15.99491	0.00839999970048666	1444.052734375	1442.57202148438	1.48099994659424
GDFYFMEMNTR		0.0000340000005962793	1410.31274414062	1410.58203125	-0.268999993801117
GDIFPVPQFF		0.00000409999984185561	1166.9	1166.6	0.3
GDIFPVPQFFAATAR		0.000000290000002678426	1637.7	1636.8	0.9
GDIFPVPQFFATTAR		0.000920000020414591	1667.3	1666.9	0.4
GDIYFFYRPK		0.000119999996968545	1307.23266601562	1305.66296386719	1.57000005245209
GDLAVVVGR		0.000339999998686835	886.232727050781	885.515991210938	0.717000007629395
GDLFHVPAGITAY		0.00000760000011723605	1362.1	1360.7	2022-04-01
GDLFHVPAGITAYLINTDNNER		0.000000000350000001203554	2430.5	2430.2	0.3
GDLFHVPAGITVY		0.0015999999595806	1388.43273925781	1388.72094726562	-0.289000004529953
GDLGMEIPVEK		0.0000430000000051223	1187.5927734375	1187.59814453125	-0.00540000014007092
GDLGMEIPVEK	M5:+15.99	0.0094999996945262	1204.0	1203.6	0.4
GDLIELATMVK		0.0000730000028852373	1190.11267089844	1189.65002441406	0.462999999523163
GDQGQGLDPEAELAK		0.0000000940000006721675	1528.15270996094	1527.72900390625	0.42399999499321
GDSQYSFSLTTFSPSGK	G1:+42.01056	0.00000023999999143598	1851.552734375	1850.84497070312	0.708000004291534
GDTTVDSDVTR	G1:+42.01056	0.00000150000005305628	1209.052734375	1207.5439453125	1.50899994373322
GDYIITRPK		0.0020000000949949	1063.35278320312	1062.59497070312	0.758000016212463
GEAGTGNIIEAVR		0.00289999996311963	1287.85278320312	1286.67004394531	1.182000041008
GEDFPAQHYIVK		0.00000011999999571799	1403.23266601562	1403.69604492188	-0.462999999523163
GEDGQLGHGDAEDR		0.0000509999990754295	1455.73266601562	1455.60998535156	0.123000003397465
GEDKQFSAEEISSMVLIK		0.000119999996968545	2011.94543457031	2011.00598144531	0.939999997615814
GEDTCPQNLNLR	C5:+57.02146	0.0219999998807907	1417.23266601562	1416.65405273438	0.578999996185303
GEEGPGWSTTWK		0.00000033000000598804	1336.052734375	1334.60205078125	1.45099997520447
GEEIISGAQR		0.0019000000320375	1059.63269042969	1059.54296875	0.0890000015497208
GEFGVFLVSNGSNRPYR		0.000620000006165355	1900.28540039062	1898.95104980469	1.33399999141693
GEGFDLSVYGSSK		0.0000509999990754295	1346.07275390625	1345.626953125	0.444999992847443
GEGPAIGIDLGTTYSCVGVWQH	C16:+57.04	0.0160000007599592	2317.7	2317.1	0.6
GEGPTLVECETYR	C9:+57.02146	0.0000580000014451798	1510.77270507812	1510.68505859375	0.0879999995231628
GEHTYVPVTQK		0.00359999993816018	1258.77270507812	1258.64294433594	0.129999995231628
GEIDINHLVR		0.000250000011874363	1166.23266601562	1165.63305664062	0.600000023841858
GEIVSLAQK		0.00219999998807907	944.972717285156	944.5419921875	0.430999994277954
GEIVSLAQNLQQDLK		0.000000260000007301642	1656.03271484375	1655.89697265625	0.136000007390976
GELETVDDKLPALIAVLK		0.00000999999974737875	1925.12548828125	1924.10095214844	1.02499997615814
GELFLGDVNTQLK		0.000590000010561198	1433.53271484375	1433.76403808594	-0.231000006198883
GELIVGTPAK		0.00000460000001112348	985.592712402344	984.572998046875	1.01999998092651
[truncated: 4,250 more rows]
