# Supplementary material for: Are Methionine Sulfoxide-Containing Proteins Related to Seed Longevity? A Case Study of Arabidopsis thaliana Dry Mature Seeds Using Cyanogen Bromide Attack and Two-Dimensional-Diagonal Electrophoresis
Source: Plants (Basel). 2022 Feb 21;11(4):569. doi: 10.3390/plants11040569 (PMC8875303; doi:10.3390/plants11040569)
Supplement: Supplementary file 1 [file plants-11-00569-s001.zip › plants-1599886(1)/Table S7.xlsx]

## Sheet: Table S7
TABLE S7: Data used for the search of three-dimensional models of identified proteins. The Arabidopsis Information Resource (TAIR) accession (acc.), protein name, UniProtKB reference (http://www.uniprot.org/uniprot/), Protein Data Bank (PDB) identification (ID) of used templates and sequence identity (%) are given.
TAIR acc.	Protein name	UniProtKB	Provider	templates	%Seq id
AT1G07920.1	Elongation factor 1-alpha 3	Q0WL56	MODBASE	1f60A	0.77
AT4G24620.1	Glucose-6-phosphate isomerase 1, chloroplastic	Q8H103	MODBASE	1hm5A	0.29
AT1G21750.1	Protein disulfide isomerase-like 1-1	Q9XI01	SWISSMODEL	3idvA	0.53
AT3G17240.1	Dihydrolipoyl dehydrogenase 2, mitochondrial	Q9M5K2	SWISSMODEL	1dxlB	0.88
AT3G48990.1	4-coumarate--CoA ligase-like 10	Q9SMT7	MODBASE	2d1rA	0.31
AT3G54400.1	Aspartyl protease family protein	Q9M2U7	SWISSMODEL	1lyaA	0.22
AT4G12290.1	Amine oxidase	Q8L742	SWISSMODEL	1ksiA	0.42
AT5G20960.1	Indole-3-acetaldehyde oxidase	Q7G193	MODBASE	1fo4A	0.33
AT5G44120.3	12S seed storage protein CRA1	P15455	MODBASE	3kglA	0.89
AT2G31670.1	Uncharacterized protein	Q9SIP1	SWISSMODEL	3fmbB	0.25
AT1G54100.1	Aldehyde dehydrogenase family 7 member B4	Q9SYG7	SWISSMODEL	2jg7B	0.62
AT1G77510.1	Protein disulfide isomerase-like 1-2	Q9SRG3	SWISSMODEL	3boaA	0.3
AT2G36530.1	Bifunctional enolase 2/transcriptional activator	P25696	SWISSMODEL	2psnD	0.72
AT1G47710.1	Serpin-ZX	Q9S7T8	Exp. Strucure	3LE2	1
